# Supplementary material for: Identification of Enhancer RNA CDK6-AS1 as a Potential Novel Prognostic Biomarker in Gastric Cancer
Source: Front Genet. 2022 Apr 29;13:854211. doi: 10.3389/fgene.2022.854211 (PMC9100412; doi:10.3389/fgene.2022.854211)
Supplement: Supplementary file 2 [file Table2.xlsx]

## Sheet: Table S1
Table S1 List of overall-survival eRNAs derived from enhancers in gastric cancer
eRNA	coef_beta	HR_adj	L95_adj	U95_adj	P_adj	Target	cor r	cor_Pvalue
CDK6-AS1	0.484304989613828	1.62304658252355	1.15190019435041	2.2868997001315	0.00563535	CDK6	0.382337	1.68447e-14
HAGLR	0.487360308655553	1.62801309092307	1.15265086671072	2.29941841086737	0.0056688	HOXD1	0.758605	0
HAGLR	0.487360308655553	1.62801309092307	1.15265086671072	2.29941841086737	0.0056688	HOXD3	0.557004	6.06781e-32
HAGLR	0.487360308655553	1.62801309092307	1.15265086671072	2.29941841086737	0.0056688	HOXD4	0.505541	1.00844e-25
HAGLR	0.487360308655553	1.62801309092307	1.15265086671072	2.29941841086737	0.0056688	HOXD8	0.483042	0
HAGLR	0.487360308655553	1.62801309092307	1.15265086671072	2.29941841086737	0.0056688	HOXD9	0.454243	0
AL021937.3	0.48089201224685	1.61751660348645	1.14336086654134	2.28830637738094	0.00659056	SLC5A4	0.453921	1.84692e-20
CASC16	0.469883766583698	1.59980823123393	1.13517234714826	2.25462361125465	0.00726984	TOX3	0.490061	4.7501e-24

## Sheet: Table S2
Table S2 Significantly mutated genes between CDK6-AS1 high and low expression group
Mutant gene	No.Exp below median	No.Exp above median	P value	OR	CI.up	CI.low
ARID1A	64	26	6.02065e-06	3.19196	5.57389	1.86916
PIK3CA	46	14	8.41611e-06	3.99375	8.20369	2.05628
PCDHA7	22	3	9.53127e-05	8.09622	43.0289	2.36799
CR2	17	1	0.000103298	18.409	774.466	2.82423
COL7A1	28	7	0.000269525	4.48666	12.5098	1.8498
ACACA	22	4	0.000340944	6.04113	24.6196	1.99421
CHGB	12	0	0.000406992	#NUM!	#NUM!	2.89002
KIAA0947	21	4	0.000611731	5.7323	23.4465	1.88048
B4GALNT4	14	1	0.000784475	14.9023	634.527	2.22175
MACF1	24	6	0.000905961	4.40138	13.5013	1.6975
KIF1B	16	2	0.00101243	8.56939	77.8625	1.96901
PTCH1	16	2	0.00101243	8.56939	77.8625	1.96901
POGZ	18	3	0.00109993	6.46965	34.8801	1.8411
RGS12	23	6	0.00154244	4.19266	12.9076	1.60778
ABCB10	10	0	0.00172627	#NUM!	#NUM!	2.30701
ACTG2	10	0	0.00172627	#NUM!	#NUM!	2.30701
PPEF2	10	0	0.00172627	#NUM!	#NUM!	2.30701
CLCN3	15	2	0.00188164	7.98787	72.8742	1.81625
DLEC1	15	2	0.00188164	7.98787	72.8742	1.81625
SLCO5A1	19	4	0.00191235	5.12559	21.1422	1.65737
MYO18B	17	3	0.00198128	6.07488	32.9254	1.71351
HUWE1	24	7	0.00220641	3.7528	10.594	1.51751
SLIT2	24	7	0.00220641	3.7528	10.594	1.51751
ANKFY1	12	1	0.00292989	12.6215	543.797	1.83255
SNX29	12	1	0.00292989	12.6215	543.797	1.83255
TRPM4	12	1	0.00292989	12.6215	543.797	1.83255
ITPR2	18	4	0.00332827	4.82758	20.0026	1.5479
SBF1	18	4	0.00332827	4.82758	20.0026	1.5479
FNDC1	14	2	0.00346428	7.41302	68.2588	1.66532
FOCAD	14	2	0.00346428	7.41302	68.2588	1.66532
NAP1L2	14	2	0.00346428	7.41302	68.2588	1.66532
WDR47	16	3	0.00353214	5.68469	30.9822	1.58749
NOS2	9	0	0.00353981	#NUM!	#NUM!	2.02119
PTPN12	9	0	0.00353981	#NUM!	#NUM!	2.02119
RXRG	9	0	0.00353981	#NUM!	#NUM!	2.02119
ZCCHC6	9	0	0.00353981	#NUM!	#NUM!	2.02119
PCDHA11	23	7	0.00363374	3.57488	10.1333	1.43717
PTPRT	32	13	0.0038255	2.74021	5.90531	1.34125
PDZD2	26	9	0.00393699	3.1667	7.92056	1.38703
ADAMTS5	21	6	0.00432648	3.78278	11.7452	1.43183
BCORL1	19	5	0.00504835	4.08027	14.2986	1.43162
KIAA0100	19	5	0.00504835	4.08027	14.2986	1.43162
ATP13A5	11	1	0.00559613	11.507	499.176	1.64172
BCAN	11	1	0.00559613	11.507	499.176	1.64172
EFR3A	11	1	0.00559613	11.507	499.176	1.64172
EML5	11	1	0.00559613	11.507	499.176	1.64172
ERCC6-PGBD3	11	1	0.00559613	11.507	499.176	1.64172
GPRC5B	11	1	0.00559613	11.507	499.176	1.64172
KYNU	11	1	0.00559613	11.507	499.176	1.64172
PCDH1	11	1	0.00559613	11.507	499.176	1.64172
PDGFRB	11	1	0.00559613	11.507	499.176	1.64172
SGOL2	11	1	0.00559613	11.507	499.176	1.64172
CD163L1	17	4	0.005727	4.53431	18.8838	1.43981
COL24A1	17	4	0.005727	4.53431	18.8838	1.43981
CTNND1	17	4	0.005727	4.53431	18.8838	1.43981
SCUBE2	17	4	0.005727	4.53431	18.8838	1.43981
SGK223	17	4	0.005727	4.53431	18.8838	1.43981
DYNC2H1	22	7	0.00591516	3.39911	9.6778	1.35769
TRIOBP	22	7	0.00591516	3.39911	9.6778	1.35769
BRINP1	15	3	0.00622764	5.29901	29.0722	1.46304
FAM184A	15	3	0.00622764	5.29901	29.0722	1.46304
MYO7B	15	3	0.00622764	5.29901	29.0722	1.46304
MYT1	15	3	0.00622764	5.29901	29.0722	1.46304
ZFYVE26	15	3	0.00622764	5.29901	29.0722	1.46304
ADCY5	13	2	0.00631351	6.84473	63.403	1.51631
CASC5	13	2	0.00631351	6.84473	63.403	1.51631
GRIK3	13	2	0.00631351	6.84473	63.403	1.51631
LRIG2	13	2	0.00631351	6.84473	63.403	1.51631
SMC2	13	2	0.00631351	6.84473	63.403	1.51631
KALRN	20	6	0.00712001	3.5815	11.1666	1.34551
SPEG	20	6	0.00712001	3.5815	11.1666	1.34551
AFAP1L1	8	0	0.00723783	#NUM!	#NUM!	1.73927
ANKEF1	8	0	0.00723783	#NUM!	#NUM!	1.73927
ANKS1A	8	0	0.00723783	#NUM!	#NUM!	1.73927
AVIL	8	0	0.00723783	#NUM!	#NUM!	1.73927
CAPN3	8	0	0.00723783	#NUM!	#NUM!	1.73927
CAPN5	8	0	0.00723783	#NUM!	#NUM!	1.73927
CCDC170	8	0	0.00723783	#NUM!	#NUM!	1.73927
CEP95	8	0	0.00723783	#NUM!	#NUM!	1.73927
FMO2	8	0	0.00723783	#NUM!	#NUM!	1.73927
IRX5	8	0	0.00723783	#NUM!	#NUM!	1.73927
KRT13	8	0	0.00723783	#NUM!	#NUM!	1.73927
NCAPG2	8	0	0.00723783	#NUM!	#NUM!	1.73927
OSBPL9	8	0	0.00723783	#NUM!	#NUM!	1.73927
P2RX2	8	0	0.00723783	#NUM!	#NUM!	1.73927
RBM44	8	0	0.00723783	#NUM!	#NUM!	1.73927
RBM46	8	0	0.00723783	#NUM!	#NUM!	1.73927
SCARA3	8	0	0.00723783	#NUM!	#NUM!	1.73927
SH3RF2	8	0	0.00723783	#NUM!	#NUM!	1.73927
SIGLEC12	8	0	0.00723783	#NUM!	#NUM!	1.73927
SLC2A1	8	0	0.00723783	#NUM!	#NUM!	1.73927
SLC7A5	8	0	0.00723783	#NUM!	#NUM!	1.73927
TTLL9	8	0	0.00723783	#NUM!	#NUM!	1.73927
WWP1	8	0	0.00723783	#NUM!	#NUM!	1.73927
ZNF253	8	0	0.00723783	#NUM!	#NUM!	1.73927
ZSCAN2	8	0	0.00723783	#NUM!	#NUM!	1.73927
TCHH	29	12	0.00746708	2.65466	5.91799	1.26226
SRCAP	23	8	0.00773731	3.11148	8.2777	1.29878
ANK2	26	10	0.00778893	2.83464	6.80221	1.27446
CNTN6	26	10	0.00778893	2.83464	6.80221	1.27446
RYR3	33	15	0.00805791	2.43716	5.02547	1.2319
MUC16	74	49	0.00812135	1.82799	2.91185	1.15446
CARD11	18	5	0.00842558	3.84302	13.5417	1.33651
GTF3C1	21	7	0.00951216	3.22544	9.22158	1.27926
ABCC4	16	4	0.00973558	4.24305	17.7787	1.33311
C2CD3	16	4	0.00973558	4.24305	17.7787	1.33311
FBN2	24	9	0.00977222	2.88787	7.27625	1.25098
ACTN4	10	1	0.0105947	10.404	455.041	1.4535
ADD2	10	1	0.0105947	10.404	455.041	1.4535
AGBL2	10	1	0.0105947	10.404	455.041	1.4535
ASCC2	10	1	0.0105947	10.404	455.041	1.4535
BICD2	10	1	0.0105947	10.404	455.041	1.4535
EDEM3	10	1	0.0105947	10.404	455.041	1.4535
ESR2	10	1	0.0105947	10.404	455.041	1.4535
FANCA	10	1	0.0105947	10.404	455.041	1.4535
GALNTL6	10	1	0.0105947	10.404	455.041	1.4535
IKBKE	10	1	0.0105947	10.404	455.041	1.4535
KRT2	10	1	0.0105947	10.404	455.041	1.4535
NPAS4	10	1	0.0105947	10.404	455.041	1.4535
NXPE4	10	1	0.0105947	10.404	455.041	1.4535
PIP5K1C	10	1	0.0105947	10.404	455.041	1.4535
PML	10	1	0.0105947	10.404	455.041	1.4535
STARD13	10	1	0.0105947	10.404	455.041	1.4535
SYNM	10	1	0.0105947	10.404	455.041	1.4535
TAF6	10	1	0.0105947	10.404	455.041	1.4535
ZBTB41	10	1	0.0105947	10.404	455.041	1.4535
ABCC12	14	3	0.01085	4.91775	27.1472	1.34023
ACIN1	14	3	0.01085	4.91775	27.1472	1.34023
CECR2	14	3	0.01085	4.91775	27.1472	1.34023
DCSTAMP	14	3	0.01085	4.91775	27.1472	1.34023
DHX30	14	3	0.01085	4.91775	27.1472	1.34023
MPRIP	14	3	0.01085	4.91775	27.1472	1.34023
PLCE1	14	3	0.01085	4.91775	27.1472	1.34023
PPP1R26	14	3	0.01085	4.91775	27.1472	1.34023
PROX1	14	3	0.01085	4.91775	27.1472	1.34023
MAGEL2	2	11	0.0113792	0.172676	0.80772	0.0183588
DENND5A	12	2	0.0113792	6.28288	58.5119	1.3694
LHCGR	12	2	0.0113792	6.28288	58.5119	1.3694
NCDN	12	2	0.0113792	6.28288	58.5119	1.3694
RPTOR	12	2	0.0113792	6.28288	58.5119	1.3694
SCAF11	12	2	0.0113792	6.28288	58.5119	1.3694
SEC31B	12	2	0.0113792	6.28288	58.5119	1.3694
SLC12A9	12	2	0.0113792	6.28288	58.5119	1.3694
TAF1	12	2	0.0113792	6.28288	58.5119	1.3694
TNRC6C	12	2	0.0113792	6.28288	58.5119	1.3694
XKR4	12	2	0.0113792	6.28288	58.5119	1.3694
EPG5	19	6	0.0115712	3.38259	10.604	1.26032
WNK1	19	6	0.0115712	3.38259	10.604	1.26032
DLC1	22	8	0.0121891	2.9585	7.90601	1.22679
FAM135B	22	8	0.0121891	2.9585	7.90601	1.22679
POLQ	22	8	0.0121891	2.9585	7.90601	1.22679
CACNA1S	17	5	0.0138827	3.60862	12.7932	1.24264
CNTN4	17	5	0.0138827	3.60862	12.7932	1.24264
FSHR	17	5	0.0138827	3.60862	12.7932	1.24264
KIF21A	17	5	0.0138827	3.60862	12.7932	1.24264
TNRC6A	17	5	0.0138827	3.60862	12.7932	1.24264
TNS1	17	5	0.0138827	3.60862	12.7932	1.24264
KMT2A	26	11	0.0143905	2.56292	5.94237	1.17818
DCLK2	0	6	0.0147571	0	0.832314	0
SPRED3	0	6	0.0147571	0	0.832314	0
WBSCR22	0	6	0.0147571	0	0.832314	0
ACKR4	7	0	0.0147571	#NUM!	#NUM!	1.46153
ALDH8A1	7	0	0.0147571	#NUM!	#NUM!	1.46153
ARHGEF19	7	0	0.0147571	#NUM!	#NUM!	1.46153
BTN2A1	7	0	0.0147571	#NUM!	#NUM!	1.46153
CYP4Z1	7	0	0.0147571	#NUM!	#NUM!	1.46153
DEK	7	0	0.0147571	#NUM!	#NUM!	1.46153
DNAJC10	7	0	0.0147571	#NUM!	#NUM!	1.46153
ELAVL1	7	0	0.0147571	#NUM!	#NUM!	1.46153
ELP3	7	0	0.0147571	#NUM!	#NUM!	1.46153
EN1	7	0	0.0147571	#NUM!	#NUM!	1.46153
FAM210A	7	0	0.0147571	#NUM!	#NUM!	1.46153
FAM81B	7	0	0.0147571	#NUM!	#NUM!	1.46153
FERMT1	7	0	0.0147571	#NUM!	#NUM!	1.46153
FOXD4	7	0	0.0147571	#NUM!	#NUM!	1.46153
GJD2	7	0	0.0147571	#NUM!	#NUM!	1.46153
GYS1	7	0	0.0147571	#NUM!	#NUM!	1.46153
HSP90B1	7	0	0.0147571	#NUM!	#NUM!	1.46153
IRAK3	7	0	0.0147571	#NUM!	#NUM!	1.46153
KIAA0368	7	0	0.0147571	#NUM!	#NUM!	1.46153
KRT1	7	0	0.0147571	#NUM!	#NUM!	1.46153
L3MBTL2	7	0	0.0147571	#NUM!	#NUM!	1.46153
LIPF	7	0	0.0147571	#NUM!	#NUM!	1.46153
MAP3K19	7	0	0.0147571	#NUM!	#NUM!	1.46153
MIB1	7	0	0.0147571	#NUM!	#NUM!	1.46153
MKX	7	0	0.0147571	#NUM!	#NUM!	1.46153
NCOA4	7	0	0.0147571	#NUM!	#NUM!	1.46153
NTN1	7	0	0.0147571	#NUM!	#NUM!	1.46153
PACS2	7	0	0.0147571	#NUM!	#NUM!	1.46153
PAQR8	7	0	0.0147571	#NUM!	#NUM!	1.46153
PPM1H	7	0	0.0147571	#NUM!	#NUM!	1.46153
RTN4IP1	7	0	0.0147571	#NUM!	#NUM!	1.46153
ST6GALNAC5	7	0	0.0147571	#NUM!	#NUM!	1.46153
SUV39H1	7	0	0.0147571	#NUM!	#NUM!	1.46153
SYTL5	7	0	0.0147571	#NUM!	#NUM!	1.46153
TAF1B	7	0	0.0147571	#NUM!	#NUM!	1.46153
TBC1D22A	7	0	0.0147571	#NUM!	#NUM!	1.46153
TBL1XR1	7	0	0.0147571	#NUM!	#NUM!	1.46153
TLR10	7	0	0.0147571	#NUM!	#NUM!	1.46153
TMC7	7	0	0.0147571	#NUM!	#NUM!	1.46153
TMCC1	7	0	0.0147571	#NUM!	#NUM!	1.46153
TRA2A	7	0	0.0147571	#NUM!	#NUM!	1.46153
TUBB3	7	0	0.0147571	#NUM!	#NUM!	1.46153
UBA6	7	0	0.0147571	#NUM!	#NUM!	1.46153
UGT2B17	7	0	0.0147571	#NUM!	#NUM!	1.46153
WASF2	7	0	0.0147571	#NUM!	#NUM!	1.46153
ZNF117	7	0	0.0147571	#NUM!	#NUM!	1.46153
ZNF76	7	0	0.0147571	#NUM!	#NUM!	1.46153
COL14A1	20	7	0.0151015	3.05383	8.77517	1.20183
NCOR1	20	7	0.0151015	3.05383	8.77517	1.20183
PCDH11X	20	7	0.0151015	3.05383	8.77517	1.20183
VPS13A	20	7	0.0151015	3.05383	8.77517	1.20183
ANK3	34	17	0.0152875	2.20455	4.38927	1.14409
AGBL1	15	4	0.0163358	3.95515	16.6868	1.22779
KCNA4	15	4	0.0163358	3.95515	16.6868	1.22779
PBRM1	15	4	0.0163358	3.95515	16.6868	1.22779
PCDHA9	15	4	0.0163358	3.95515	16.6868	1.22779
UMODL1	15	4	0.0163358	3.95515	16.6868	1.22779
XRN1	15	4	0.0163358	3.95515	16.6868	1.22779
TAF1L	24	10	0.0182495	2.58507	6.25131	1.14917
ADAMTSL3	18	6	0.0185573	3.18602	10.0446	1.17616
HTT	18	6	0.0185573	3.18602	10.0446	1.17616
KMT2E	18	6	0.0185573	3.18602	10.0446	1.17616
MPDZ	18	6	0.0185573	3.18602	10.0446	1.17616
ADNP	13	3	0.0186601	4.54083	25.2652	1.21905
CDK12	13	3	0.0186601	4.54083	25.2652	1.21905
DAPK1	13	3	0.0186601	4.54083	25.2652	1.21905
DIAPH3	13	3	0.0186601	4.54083	25.2652	1.21905
ESRP1	13	3	0.0186601	4.54083	25.2652	1.21905
GABRG2	13	3	0.0186601	4.54083	25.2652	1.21905
KIAA0556	13	3	0.0186601	4.54083	25.2652	1.21905
PLCG2	13	3	0.0186601	4.54083	25.2652	1.21905
ROR2	13	3	0.0186601	4.54083	25.2652	1.21905
TONSL	13	3	0.0186601	4.54083	25.2652	1.21905
MGA	21	8	0.0189543	2.80736	7.53789	1.15568
PKD1	21	8	0.0189543	2.80736	7.53789	1.15568
ANKLE2	9	1	0.0198617	9.31219	411.383	1.26796
BAZ1B	9	1	0.0198617	9.31219	411.383	1.26796
C20orf195	9	1	0.0198617	9.31219	411.383	1.26796
C2orf42	9	1	0.0198617	9.31219	411.383	1.26796
COL6A1	9	1	0.0198617	9.31219	411.383	1.26796
DCAF11	9	1	0.0198617	9.31219	411.383	1.26796
EIF2B4	9	1	0.0198617	9.31219	411.383	1.26796
FAM47B	9	1	0.0198617	9.31219	411.383	1.26796
FBXO40	9	1	0.0198617	9.31219	411.383	1.26796
GABRA5	9	1	0.0198617	9.31219	411.383	1.26796
GEMIN5	9	1	0.0198617	9.31219	411.383	1.26796
GJA1	9	1	0.0198617	9.31219	411.383	1.26796
GLB1L2	9	1	0.0198617	9.31219	411.383	1.26796
GRXCR1	9	1	0.0198617	9.31219	411.383	1.26796
HK2	9	1	0.0198617	9.31219	411.383	1.26796
KIAA1614	9	1	0.0198617	9.31219	411.383	1.26796
KRT72	9	1	0.0198617	9.31219	411.383	1.26796
LEPREL1	9	1	0.0198617	9.31219	411.383	1.26796
MYRF	9	1	0.0198617	9.31219	411.383	1.26796
PDIA5	9	1	0.0198617	9.31219	411.383	1.26796
PHF2	9	1	0.0198617	9.31219	411.383	1.26796
PLEKHG4	9	1	0.0198617	9.31219	411.383	1.26796
PRAM1	9	1	0.0198617	9.31219	411.383	1.26796
RANBP17	9	1	0.0198617	9.31219	411.383	1.26796
RFC1	9	1	0.0198617	9.31219	411.383	1.26796
RP11-1055B8.7	9	1	0.0198617	9.31219	411.383	1.26796
SERPINI2	9	1	0.0198617	9.31219	411.383	1.26796
SH3PXD2A	9	1	0.0198617	9.31219	411.383	1.26796
SLFN11	9	1	0.0198617	9.31219	411.383	1.26796
STK36	9	1	0.0198617	9.31219	411.383	1.26796
TEK	9	1	0.0198617	9.31219	411.383	1.26796
TINAG	9	1	0.0198617	9.31219	411.383	1.26796
TSHZ1	9	1	0.0198617	9.31219	411.383	1.26796
YTHDC2	9	1	0.0198617	9.31219	411.383	1.26796
ZKSCAN5	9	1	0.0198617	9.31219	411.383	1.26796
ZNF280D	9	1	0.0198617	9.31219	411.383	1.26796
ZNF425	9	1	0.0198617	9.31219	411.383	1.26796
ABCG1	11	2	0.0202605	5.72736	53.8739	1.22441
ADNP2	11	2	0.0202605	5.72736	53.8739	1.22441
AGO4	11	2	0.0202605	5.72736	53.8739	1.22441
AMBRA1	11	2	0.0202605	5.72736	53.8739	1.22441
BICD1	11	2	0.0202605	5.72736	53.8739	1.22441
CHD1	11	2	0.0202605	5.72736	53.8739	1.22441
ENOX1	11	2	0.0202605	5.72736	53.8739	1.22441
GCC2	11	2	0.0202605	5.72736	53.8739	1.22441
GLI1	11	2	0.0202605	5.72736	53.8739	1.22441
GRIK1	11	2	0.0202605	5.72736	53.8739	1.22441
GYLTL1B	11	2	0.0202605	5.72736	53.8739	1.22441
MAST2	11	2	0.0202605	5.72736	53.8739	1.22441
PCDHB1	11	2	0.0202605	5.72736	53.8739	1.22441
SLC1A6	11	2	0.0202605	5.72736	53.8739	1.22441
SOX9	11	2	0.0202605	5.72736	53.8739	1.22441
TDRD1	11	2	0.0202605	5.72736	53.8739	1.22441
TRIM71	11	2	0.0202605	5.72736	53.8739	1.22441
TTC21B	11	2	0.0202605	5.72736	53.8739	1.22441
VWA5A	11	2	0.0202605	5.72736	53.8739	1.22441
ZBTB11	11	2	0.0202605	5.72736	53.8739	1.22441
ZHX2	11	2	0.0202605	5.72736	53.8739	1.22441
ZSWIM8	11	2	0.0202605	5.72736	53.8739	1.22441
RYR2	43	25	0.022184	1.91973	3.45577	1.08483
PXDN	29	14	0.0223582	2.25019	4.78469	1.10454
CCDC88A	16	5	0.022563	3.37696	12.044	1.14998
CHL1	16	5	0.022563	3.37696	12.044	1.14998
GLI2	16	5	0.022563	3.37696	12.044	1.14998
NRG1	16	5	0.022563	3.37696	12.044	1.14998
PTPN13	16	5	0.022563	3.37696	12.044	1.14998
CREBBP	22	9	0.0230711	2.61575	6.6482	1.11841
FAT1	22	9	0.0230711	2.61575	6.6482	1.11841
DNAJC13	14	4	0.0270282	3.67057	15.6079	1.1239
EIF4G1	14	4	0.0270282	3.67057	15.6079	1.1239
GPC6	14	4	0.0270282	3.67057	15.6079	1.1239
KIAA1244	14	4	0.0270282	3.67057	15.6079	1.1239
TMEM132E	14	4	0.0270282	3.67057	15.6079	1.1239
ZNF835	14	4	0.0270282	3.67057	15.6079	1.1239
ASH1L	23	10	0.0273989	2.46254	5.98205	1.08774
KMT2B	23	10	0.0273989	2.46254	5.98205	1.08774
RNF213	31	16	0.0281333	2.10724	4.29518	1.06985
FCGBP	27	13	0.0285958	2.24094	4.90476	1.07345
MYO15A	27	13	0.0285958	2.24094	4.90476	1.07345
SCN10A	27	13	0.0285958	2.24094	4.90476	1.07345
COL6A6	20	8	0.0290749	2.65801	7.17449	1.0855
DCDC1	20	8	0.0290749	2.65801	7.17449	1.0855
FSIP2	20	8	0.0290749	2.65801	7.17449	1.0855
NRXN3	20	8	0.0290749	2.65801	7.17449	1.0855
ABCA2	17	6	0.0293446	2.99174	9.49011	1.09314
BCL9L	17	6	0.0293446	2.99174	9.49011	1.09314
BCLAF1	17	6	0.0293446	2.99174	9.49011	1.09314
TIE1	17	6	0.0293446	2.99174	9.49011	1.09314
TRANK1	17	6	0.0293446	2.99174	9.49011	1.09314
ACTR1A	6	0	0.0300035	#NUM!	#NUM!	1.18848
ADAM12	6	0	0.0300035	#NUM!	#NUM!	1.18848
ANXA13	6	0	0.0300035	#NUM!	#NUM!	1.18848
ANXA2	6	0	0.0300035	#NUM!	#NUM!	1.18848
APOBEC3B	6	0	0.0300035	#NUM!	#NUM!	1.18848
ARNTL	6	0	0.0300035	#NUM!	#NUM!	1.18848
ATP2C2	6	0	0.0300035	#NUM!	#NUM!	1.18848
ATP6AP2	6	0	0.0300035	#NUM!	#NUM!	1.18848
AUP1	6	0	0.0300035	#NUM!	#NUM!	1.18848
BBS4	6	0	0.0300035	#NUM!	#NUM!	1.18848
C12orf66	6	0	0.0300035	#NUM!	#NUM!	1.18848
CAMK1D	0	5	0.0300035	0	1.07414	0
CBX8	6	0	0.0300035	#NUM!	#NUM!	1.18848
CD80	6	0	0.0300035	#NUM!	#NUM!	1.18848
CDCA7	6	0	0.0300035	#NUM!	#NUM!	1.18848
CDK5RAP1	6	0	0.0300035	#NUM!	#NUM!	1.18848
CLN3	6	0	0.0300035	#NUM!	#NUM!	1.18848
CSPG5	6	0	0.0300035	#NUM!	#NUM!	1.18848
CTLA4	6	0	0.0300035	#NUM!	#NUM!	1.18848
DBN1	6	0	0.0300035	#NUM!	#NUM!	1.18848
DCDC2	6	0	0.0300035	#NUM!	#NUM!	1.18848
DDHD2	6	0	0.0300035	#NUM!	#NUM!	1.18848
DHRSX	6	0	0.0300035	#NUM!	#NUM!	1.18848
DMRTB1	6	0	0.0300035	#NUM!	#NUM!	1.18848
DUS2	6	0	0.0300035	#NUM!	#NUM!	1.18848
DYX1C1	6	0	0.0300035	#NUM!	#NUM!	1.18848
EIF4E1B	6	0	0.0300035	#NUM!	#NUM!	1.18848
EIF5	0	5	0.0300035	0	1.07414	0
ELMOD3	6	0	0.0300035	#NUM!	#NUM!	1.18848
EMR3	6	0	0.0300035	#NUM!	#NUM!	1.18848
EPM2AIP1	6	0	0.0300035	#NUM!	#NUM!	1.18848
FAM227B	6	0	0.0300035	#NUM!	#NUM!	1.18848
FAM43A	6	0	0.0300035	#NUM!	#NUM!	1.18848
FAM73B	6	0	0.0300035	#NUM!	#NUM!	1.18848
FOXN1	6	0	0.0300035	#NUM!	#NUM!	1.18848
FUBP1	6	0	0.0300035	#NUM!	#NUM!	1.18848
FYN	6	0	0.0300035	#NUM!	#NUM!	1.18848
GAS2L2	6	0	0.0300035	#NUM!	#NUM!	1.18848
GPC4	6	0	0.0300035	#NUM!	#NUM!	1.18848
IRAK1BP1	6	0	0.0300035	#NUM!	#NUM!	1.18848
JADE1	6	0	0.0300035	#NUM!	#NUM!	1.18848
KIAA1598	0	5	0.0300035	0	1.07414	0
KIF11	6	0	0.0300035	#NUM!	#NUM!	1.18848
KIF2A	6	0	0.0300035	#NUM!	#NUM!	1.18848
KIF4A	6	0	0.0300035	#NUM!	#NUM!	1.18848
LARS	6	0	0.0300035	#NUM!	#NUM!	1.18848
LEMD3	6	0	0.0300035	#NUM!	#NUM!	1.18848
MAN1A1	6	0	0.0300035	#NUM!	#NUM!	1.18848
MAP2K1	6	0	0.0300035	#NUM!	#NUM!	1.18848
MAPK10	6	0	0.0300035	#NUM!	#NUM!	1.18848
METTL22	6	0	0.0300035	#NUM!	#NUM!	1.18848
MLXIP	6	0	0.0300035	#NUM!	#NUM!	1.18848
N4BP3	6	0	0.0300035	#NUM!	#NUM!	1.18848
NDC80	6	0	0.0300035	#NUM!	#NUM!	1.18848
NDUFS1	6	0	0.0300035	#NUM!	#NUM!	1.18848
NMT1	6	0	0.0300035	#NUM!	#NUM!	1.18848
NUCB1	6	0	0.0300035	#NUM!	#NUM!	1.18848
NXF1	6	0	0.0300035	#NUM!	#NUM!	1.18848
OGT	6	0	0.0300035	#NUM!	#NUM!	1.18848
OR2AG1	6	0	0.0300035	#NUM!	#NUM!	1.18848
OR51B6	6	0	0.0300035	#NUM!	#NUM!	1.18848
OR5M1	6	0	0.0300035	#NUM!	#NUM!	1.18848
OR6C75	6	0	0.0300035	#NUM!	#NUM!	1.18848
OR7D4	6	0	0.0300035	#NUM!	#NUM!	1.18848
PARP2	6	0	0.0300035	#NUM!	#NUM!	1.18848
PAXIP1	6	0	0.0300035	#NUM!	#NUM!	1.18848
PITRM1	6	0	0.0300035	#NUM!	#NUM!	1.18848
PPP1R3D	6	0	0.0300035	#NUM!	#NUM!	1.18848
PRNP	6	0	0.0300035	#NUM!	#NUM!	1.18848
PURG	6	0	0.0300035	#NUM!	#NUM!	1.18848
RASIP1	6	0	0.0300035	#NUM!	#NUM!	1.18848
RBM22	6	0	0.0300035	#NUM!	#NUM!	1.18848
RLBP1	0	5	0.0300035	0	1.07414	0
RNF112	6	0	0.0300035	#NUM!	#NUM!	1.18848
RNF157	6	0	0.0300035	#NUM!	#NUM!	1.18848
RNGTT	6	0	0.0300035	#NUM!	#NUM!	1.18848
RPS6KA3	6	0	0.0300035	#NUM!	#NUM!	1.18848
SEC23IP	6	0	0.0300035	#NUM!	#NUM!	1.18848
SELE	6	0	0.0300035	#NUM!	#NUM!	1.18848
SEPN1	6	0	0.0300035	#NUM!	#NUM!	1.18848
SFPQ	6	0	0.0300035	#NUM!	#NUM!	1.18848
SLC25A2	6	0	0.0300035	#NUM!	#NUM!	1.18848
SLC47A1	6	0	0.0300035	#NUM!	#NUM!	1.18848
SLC4A1AP	6	0	0.0300035	#NUM!	#NUM!	1.18848
SLC6A5	6	0	0.0300035	#NUM!	#NUM!	1.18848
SMYD5	6	0	0.0300035	#NUM!	#NUM!	1.18848
SNRK	6	0	0.0300035	#NUM!	#NUM!	1.18848
SOX11	6	0	0.0300035	#NUM!	#NUM!	1.18848
SP140L	6	0	0.0300035	#NUM!	#NUM!	1.18848
SPACA3	0	5	0.0300035	0	1.07414	0
STIP1	6	0	0.0300035	#NUM!	#NUM!	1.18848
STOML2	6	0	0.0300035	#NUM!	#NUM!	1.18848
STRADA	6	0	0.0300035	#NUM!	#NUM!	1.18848
SUV420H2	6	0	0.0300035	#NUM!	#NUM!	1.18848
TBC1D14	6	0	0.0300035	#NUM!	#NUM!	1.18848
TMEM91	6	0	0.0300035	#NUM!	#NUM!	1.18848
TNNT1	6	0	0.0300035	#NUM!	#NUM!	1.18848
TUBB8	6	0	0.0300035	#NUM!	#NUM!	1.18848
TXNDC5	6	0	0.0300035	#NUM!	#NUM!	1.18848
UGT2A3	6	0	0.0300035	#NUM!	#NUM!	1.18848
ZC3H11A	6	0	0.0300035	#NUM!	#NUM!	1.18848
ZNF483	6	0	0.0300035	#NUM!	#NUM!	1.18848
ZNF554	6	0	0.0300035	#NUM!	#NUM!	1.18848
ZNF564	6	0	0.0300035	#NUM!	#NUM!	1.18848
ZNF572	6	0	0.0300035	#NUM!	#NUM!	1.18848
ZNF621	6	0	0.0300035	#NUM!	#NUM!	1.18848
ZNF709	6	0	0.0300035	#NUM!	#NUM!	1.18848
ATAD5	12	3	0.0316417	4.16924	23.4044	1.09956
FBLN2	12	3	0.0316417	4.16924	23.4044	1.09956
KIAA1324L	12	3	0.0316417	4.16924	23.4044	1.09956
KIAA1377	12	3	0.0316417	4.16924	23.4044	1.09956
NOS3	12	3	0.0316417	4.16924	23.4044	1.09956
PHLPP2	12	3	0.0316417	4.16924	23.4044	1.09956
PLXNA2	12	3	0.0316417	4.16924	23.4044	1.09956
RASAL2	12	3	0.0316417	4.16924	23.4044	1.09956
RTTN	12	3	0.0316417	4.16924	23.4044	1.09956
TNIK	12	3	0.0316417	4.16924	23.4044	1.09956
ZIC1	12	3	0.0316417	4.16924	23.4044	1.09956
PLEC	33	18	0.0341265	1.99635	3.93064	1.04262
SLC7A4	2	9	0.0355876	0.213391	1.05111	0.0221401
ABI3BP	10	2	0.0355876	5.17806	49.2561	1.08154
ADAM19	10	2	0.0355876	5.17806	49.2561	1.08154
ADAR	10	2	0.0355876	5.17806	49.2561	1.08154
ARAP3	10	2	0.0355876	5.17806	49.2561	1.08154
ARID4A	10	2	0.0355876	5.17806	49.2561	1.08154
BACH2	10	2	0.0355876	5.17806	49.2561	1.08154
CACTIN	10	2	0.0355876	5.17806	49.2561	1.08154
CECR1	10	2	0.0355876	5.17806	49.2561	1.08154
COL28A1	10	2	0.0355876	5.17806	49.2561	1.08154
EFNB3	10	2	0.0355876	5.17806	49.2561	1.08154
ENTPD7	10	2	0.0355876	5.17806	49.2561	1.08154
FILIP1L	10	2	0.0355876	5.17806	49.2561	1.08154
GOLGA2	10	2	0.0355876	5.17806	49.2561	1.08154
INTU	10	2	0.0355876	5.17806	49.2561	1.08154
MCM4	10	2	0.0355876	5.17806	49.2561	1.08154
MSH3	10	2	0.0355876	5.17806	49.2561	1.08154
NAA16	10	2	0.0355876	5.17806	49.2561	1.08154
NCOA6	10	2	0.0355876	5.17806	49.2561	1.08154
OR6Y1	10	2	0.0355876	5.17806	49.2561	1.08154
PDE8A	10	2	0.0355876	5.17806	49.2561	1.08154
PHLPP1	10	2	0.0355876	5.17806	49.2561	1.08154
PLOD3	10	2	0.0355876	5.17806	49.2561	1.08154
RANBP6	10	2	0.0355876	5.17806	49.2561	1.08154
RGL1	10	2	0.0355876	5.17806	49.2561	1.08154
SLC13A1	10	2	0.0355876	5.17806	49.2561	1.08154
SLC7A14	10	2	0.0355876	5.17806	49.2561	1.08154
SND1	10	2	0.0355876	5.17806	49.2561	1.08154
STRN	10	2	0.0355876	5.17806	49.2561	1.08154
TFAP4	10	2	0.0355876	5.17806	49.2561	1.08154
UBE2O	10	2	0.0355876	5.17806	49.2561	1.08154
WDR36	10	2	0.0355876	5.17806	49.2561	1.08154
YTHDC1	10	2	0.0355876	5.17806	49.2561	1.08154
CDHR2	15	5	0.0361363	3.14797	11.3142	1.05857
COL5A2	15	5	0.0361363	3.14797	11.3142	1.05857
CUX1	15	5	0.0361363	3.14797	11.3142	1.05857
DHX16	15	5	0.0361363	3.14797	11.3142	1.05857
FIGN	15	5	0.0361363	3.14797	11.3142	1.05857
KLHL4	15	5	0.0361363	3.14797	11.3142	1.05857
MYH1	15	5	0.0361363	3.14797	11.3142	1.05857
PARD3B	15	5	0.0361363	3.14797	11.3142	1.05857
PCDHA4	15	5	0.0361363	3.14797	11.3142	1.05857
PHF3	15	5	0.0361363	3.14797	11.3142	1.05857
SEMA6D	15	5	0.0361363	3.14797	11.3142	1.05857
ZNF667	15	5	0.0361363	3.14797	11.3142	1.05857
FHOD3	18	7	0.0365214	2.71666	7.89676	1.04998
KAT6A	18	7	0.0365214	2.71666	7.89676	1.04998
RERE	18	7	0.0365214	2.71666	7.89676	1.04998
ROS1	18	7	0.0365214	2.71666	7.89676	1.04998
ZNF292	18	7	0.0365214	2.71666	7.89676	1.04998
CHST6	1	7	0.036822	0.138058	1.09192	0.00303912
SLC6A16	1	7	0.036822	0.138058	1.09192	0.00303912
AASS	8	1	0.036822	8.23245	368.196	1.08535
ANKRD52	8	1	0.036822	8.23245	368.196	1.08535
APLNR	8	1	0.036822	8.23245	368.196	1.08535
ARHGEF6	8	1	0.036822	8.23245	368.196	1.08535
BAG3	8	1	0.036822	8.23245	368.196	1.08535
BRDT	8	1	0.036822	8.23245	368.196	1.08535
C10ORF68	8	1	0.036822	8.23245	368.196	1.08535
C6ORF165	8	1	0.036822	8.23245	368.196	1.08535
CCDC62	8	1	0.036822	8.23245	368.196	1.08535
CDH5	8	1	0.036822	8.23245	368.196	1.08535
CLASP1	8	1	0.036822	8.23245	368.196	1.08535
CPVL	8	1	0.036822	8.23245	368.196	1.08535
CTDP1	8	1	0.036822	8.23245	368.196	1.08535
DAXX	8	1	0.036822	8.23245	368.196	1.08535
DNMT3L	8	1	0.036822	8.23245	368.196	1.08535
DPP9	8	1	0.036822	8.23245	368.196	1.08535
EHD2	8	1	0.036822	8.23245	368.196	1.08535
FPR2	8	1	0.036822	8.23245	368.196	1.08535
GAA	8	1	0.036822	8.23245	368.196	1.08535
GPR110	8	1	0.036822	8.23245	368.196	1.08535
GPR156	8	1	0.036822	8.23245	368.196	1.08535
GSN	8	1	0.036822	8.23245	368.196	1.08535
HNF4A	8	1	0.036822	8.23245	368.196	1.08535
KLHL31	8	1	0.036822	8.23245	368.196	1.08535
KRT33A	8	1	0.036822	8.23245	368.196	1.08535
KY	8	1	0.036822	8.23245	368.196	1.08535
LAYN	8	1	0.036822	8.23245	368.196	1.08535
LGR5	8	1	0.036822	8.23245	368.196	1.08535
LIG4	8	1	0.036822	8.23245	368.196	1.08535
LRRTM3	8	1	0.036822	8.23245	368.196	1.08535
MAPT	8	1	0.036822	8.23245	368.196	1.08535
MCF2	8	1	0.036822	8.23245	368.196	1.08535
MTMR4	8	1	0.036822	8.23245	368.196	1.08535
NPFFR2	8	1	0.036822	8.23245	368.196	1.08535
NPR3	8	1	0.036822	8.23245	368.196	1.08535
OCIAD1	8	1	0.036822	8.23245	368.196	1.08535
PLB1	8	1	0.036822	8.23245	368.196	1.08535
PLEKHA7	8	1	0.036822	8.23245	368.196	1.08535
PSMC3	8	1	0.036822	8.23245	368.196	1.08535
PTGER4	8	1	0.036822	8.23245	368.196	1.08535
PTK2	8	1	0.036822	8.23245	368.196	1.08535
RBFOX1	8	1	0.036822	8.23245	368.196	1.08535
RFTN1	8	1	0.036822	8.23245	368.196	1.08535
RNF220	8	1	0.036822	8.23245	368.196	1.08535
RPGR	8	1	0.036822	8.23245	368.196	1.08535
SLC3A1	8	1	0.036822	8.23245	368.196	1.08535
SLC6A17	8	1	0.036822	8.23245	368.196	1.08535
SLC9A3	8	1	0.036822	8.23245	368.196	1.08535
SLC9C1	8	1	0.036822	8.23245	368.196	1.08535
SOX6	8	1	0.036822	8.23245	368.196	1.08535
SPAM1	8	1	0.036822	8.23245	368.196	1.08535
SPIDR	8	1	0.036822	8.23245	368.196	1.08535
SRBD1	8	1	0.036822	8.23245	368.196	1.08535
STT3A	8	1	0.036822	8.23245	368.196	1.08535
SUPT16H	8	1	0.036822	8.23245	368.196	1.08535
TCHHL1	8	1	0.036822	8.23245	368.196	1.08535
TNFRSF9	8	1	0.036822	8.23245	368.196	1.08535
TUBGCP3	8	1	0.036822	8.23245	368.196	1.08535
WDR11	8	1	0.036822	8.23245	368.196	1.08535
ZFYVE28	8	1	0.036822	8.23245	368.196	1.08535
ZNF221	8	1	0.036822	8.23245	368.196	1.08535
ZNF35	8	1	0.036822	8.23245	368.196	1.08535
ZNF418	8	1	0.036822	8.23245	368.196	1.08535
AKAP9	22	10	0.0405776	2.34149	5.71392	1.02708
DIDO1	22	10	0.0405776	2.34149	5.71392	1.02708
HSPG2	22	10	0.0405776	2.34149	5.71392	1.02708
MED12L	22	10	0.0405776	2.34149	5.71392	1.02708
CACNA1B	19	8	0.0439632	2.51042	6.81463	1.01624
CHD4	19	8	0.0439632	2.51042	6.81463	1.01624
EP400	19	8	0.0439632	2.51042	6.81463	1.01624
RPL22	19	8	0.0439632	2.51042	6.81463	1.01624
SORCS1	19	8	0.0439632	2.51042	6.81463	1.01624
ABCA5	13	4	0.0440431	3.38925	14.5412	1.02144
AGRN	13	4	0.0440431	3.38925	14.5412	1.02144
ARHGEF17	13	4	0.0440431	3.38925	14.5412	1.02144
KDM5A	13	4	0.0440431	3.38925	14.5412	1.02144
MAN2B2	13	4	0.0440431	3.38925	14.5412	1.02144
MYH6	13	4	0.0440431	3.38925	14.5412	1.02144
NLRP9	13	4	0.0440431	3.38925	14.5412	1.02144
OBSL1	13	4	0.0440431	3.38925	14.5412	1.02144
PCDHA6	13	4	0.0440431	3.38925	14.5412	1.02144
PI4KA	13	4	0.0440431	3.38925	14.5412	1.02144
PLXND1	13	4	0.0440431	3.38925	14.5412	1.02144
PSME4	13	4	0.0440431	3.38925	14.5412	1.02144
ROCK1	13	4	0.0440431	3.38925	14.5412	1.02144
SLC4A3	13	4	0.0440431	3.38925	14.5412	1.02144
SNAPC4	13	4	0.0440431	3.38925	14.5412	1.02144
WFIKKN2	13	4	0.0440431	3.38925	14.5412	1.02144
ZNF366	13	4	0.0440431	3.38925	14.5412	1.02144
A2M	16	6	0.0457106	2.79971	8.94497	1.01122
BMPR2	16	6	0.0457106	2.79971	8.94497	1.01122
DIP2C	16	6	0.0457106	2.79971	8.94497	1.01122
MUC2	16	6	0.0457106	2.79971	8.94497	1.01122
MYOM2	16	6	0.0457106	2.79971	8.94497	1.01122
NOTCH1	16	6	0.0457106	2.79971	8.94497	1.01122
OCA2	16	6	0.0457106	2.79971	8.94497	1.01122
SLIT3	16	6	0.0457106	2.79971	8.94497	1.01122
GRM1	23	11	0.0465292	2.2265	5.22703	1.00523
TECTA	23	11	0.0465292	2.2265	5.22703	1.00523
HIVEP3	20	9	0.0515651	2.35009	6.03569	0.989209
LRP1	20	9	0.0515651	2.35009	6.03569	0.989209
ZNF804B	20	9	0.0515651	2.35009	6.03569	0.989209
UBR5	24	12	0.052546	2.13075	4.83861	0.986794
RPH3A	3	10	0.0528253	0.287819	1.14228	0.050087
ALPK3	11	3	0.0528253	3.80061	21.5645	0.981808
COL19A1	11	3	0.0528253	3.80061	21.5645	0.981808
CTNNA1	11	3	0.0528253	3.80061	21.5645	0.981808
DENND4B	11	3	0.0528253	3.80061	21.5645	0.981808
DOCK8	11	3	0.0528253	3.80061	21.5645	0.981808
EPHB2	11	3	0.0528253	3.80061	21.5645	0.981808
FAM179B	11	3	0.0528253	3.80061	21.5645	0.981808
FMNL1	11	3	0.0528253	3.80061	21.5645	0.981808
FNIP2	11	3	0.0528253	3.80061	21.5645	0.981808
HHIP	11	3	0.0528253	3.80061	21.5645	0.981808
IQGAP3	11	3	0.0528253	3.80061	21.5645	0.981808
ITGB8	11	3	0.0528253	3.80061	21.5645	0.981808
KIAA1161	11	3	0.0528253	3.80061	21.5645	0.981808
KIF14	11	3	0.0528253	3.80061	21.5645	0.981808
LZTR1	11	3	0.0528253	3.80061	21.5645	0.981808
MAP7D3	11	3	0.0528253	3.80061	21.5645	0.981808
MORC1	11	3	0.0528253	3.80061	21.5645	0.981808
NOD2	11	3	0.0528253	3.80061	21.5645	0.981808
PIK3C2A	11	3	0.0528253	3.80061	21.5645	0.981808
SCUBE1	11	3	0.0528253	3.80061	21.5645	0.981808
SEC31A	11	3	0.0528253	3.80061	21.5645	0.981808
SPINK5	11	3	0.0528253	3.80061	21.5645	0.981808
SPTY2D1	11	3	0.0528253	3.80061	21.5645	0.981808
TBCD	11	3	0.0528253	3.80061	21.5645	0.981808
TP53BP2	11	3	0.0528253	3.80061	21.5645	0.981808
TTF1	11	3	0.0528253	3.80061	21.5645	0.981808
UBE3B	11	3	0.0528253	3.80061	21.5645	0.981808
UHRF1BP1	11	3	0.0528253	3.80061	21.5645	0.981808
ZBTB4	11	3	0.0528253	3.80061	21.5645	0.981808
ZFAND4	11	3	0.0528253	3.80061	21.5645	0.981808
ZFHX4	40	25	0.0555025	1.74973	3.16793	0.981572
ARFGEF2	17	7	0.0555422	2.55102	7.46584	0.975537
DMXL2	17	7	0.0555422	2.55102	7.46584	0.975537
HDLBP	17	7	0.0555422	2.55102	7.46584	0.975537
ITIH5	17	7	0.0555422	2.55102	7.46584	0.975537
MUC4	17	7	0.0555422	2.55102	7.46584	0.975537
NRXN2	17	7	0.0555422	2.55102	7.46584	0.975537
TSHZ3	17	7	0.0555422	2.55102	7.46584	0.975537
ZNF831	17	7	0.0555422	2.55102	7.46584	0.975537
AHCTF1	14	5	0.0569669	2.92161	10.5893	0.968391
ASXL1	14	5	0.0569669	2.92161	10.5893	0.968391
CEP290	14	5	0.0569669	2.92161	10.5893	0.968391
CIT	14	5	0.0569669	2.92161	10.5893	0.968391
FASN	14	5	0.0569669	2.92161	10.5893	0.968391
LINGO2	14	5	0.0569669	2.92161	10.5893	0.968391
LRRC4B	14	5	0.0569669	2.92161	10.5893	0.968391
NLRC5	14	5	0.0569669	2.92161	10.5893	0.968391
NPAT	14	5	0.0569669	2.92161	10.5893	0.968391
OTOF	14	5	0.0569669	2.92161	10.5893	0.968391
SFMBT2	14	5	0.0569669	2.92161	10.5893	0.968391
TET3	14	5	0.0569669	2.92161	10.5893	0.968391
WDR33	14	5	0.0569669	2.92161	10.5893	0.968391
WDR90	14	5	0.0569669	2.92161	10.5893	0.968391
XYLT2	14	5	0.0569669	2.92161	10.5893	0.968391
ZNFX1	14	5	0.0569669	2.92161	10.5893	0.968391
REV3L	25	13	0.0585878	2.04979	4.52089	0.971099
MYH10	21	10	0.0592441	2.22189	5.44989	0.967245
SCN9A	21	10	0.0592441	2.22189	5.44989	0.967245
THSD7B	21	10	0.0592441	2.22189	5.44989	0.967245
ABCB7	5	0	0.0608312	#NUM!	#NUM!	0.920941
ACVR1	5	0	0.0608312	#NUM!	#NUM!	0.920941
ADAM8	5	0	0.0608312	#NUM!	#NUM!	0.920941
AGGF1	5	0	0.0608312	#NUM!	#NUM!	0.920941
ALDH9A1	5	0	0.0608312	#NUM!	#NUM!	0.920941
AMZ2	5	0	0.0608312	#NUM!	#NUM!	0.920941
ANLN	5	0	0.0608312	#NUM!	#NUM!	0.920941
APEH	5	0	0.0608312	#NUM!	#NUM!	0.920941
ARFGAP3	5	0	0.0608312	#NUM!	#NUM!	0.920941
ARID3A	5	0	0.0608312	#NUM!	#NUM!	0.920941
ARRDC1	5	0	0.0608312	#NUM!	#NUM!	0.920941
ASB17	5	0	0.0608312	#NUM!	#NUM!	0.920941
ASH2L	5	0	0.0608312	#NUM!	#NUM!	0.920941
BBS1	5	0	0.0608312	#NUM!	#NUM!	0.920941
BMP10	5	0	0.0608312	#NUM!	#NUM!	0.920941
BPIFA2	5	0	0.0608312	#NUM!	#NUM!	0.920941
C17orf47	5	0	0.0608312	#NUM!	#NUM!	0.920941
CACNG1	5	0	0.0608312	#NUM!	#NUM!	0.920941
CAT	5	0	0.0608312	#NUM!	#NUM!	0.920941
CBLN3	5	0	0.0608312	#NUM!	#NUM!	0.920941
CBX2	5	0	0.0608312	#NUM!	#NUM!	0.920941
CCDC122	5	0	0.0608312	#NUM!	#NUM!	0.920941
CCDC57	5	0	0.0608312	#NUM!	#NUM!	0.920941
CD58	5	0	0.0608312	#NUM!	#NUM!	0.920941
CD86	5	0	0.0608312	#NUM!	#NUM!	0.920941
CDC7	5	0	0.0608312	#NUM!	#NUM!	0.920941
CDHR4	5	0	0.0608312	#NUM!	#NUM!	0.920941
CENPB	5	0	0.0608312	#NUM!	#NUM!	0.920941
CHCHD2	5	0	0.0608312	#NUM!	#NUM!	0.920941
CHI3L2	5	0	0.0608312	#NUM!	#NUM!	0.920941
CHML	5	0	0.0608312	#NUM!	#NUM!	0.920941
CHRNG	5	0	0.0608312	#NUM!	#NUM!	0.920941
CPT2	5	0	0.0608312	#NUM!	#NUM!	0.920941
CTSF	5	0	0.0608312	#NUM!	#NUM!	0.920941
CTSS	5	0	0.0608312	#NUM!	#NUM!	0.920941
CYB5R2	5	0	0.0608312	#NUM!	#NUM!	0.920941
CYP2R1	5	0	0.0608312	#NUM!	#NUM!	0.920941
CYP39A1	5	0	0.0608312	#NUM!	#NUM!	0.920941
CYP3A43	5	0	0.0608312	#NUM!	#NUM!	0.920941
DBR1	5	0	0.0608312	#NUM!	#NUM!	0.920941
DDX11	5	0	0.0608312	#NUM!	#NUM!	0.920941
DDX59	5	0	0.0608312	#NUM!	#NUM!	0.920941
DLG4	5	0	0.0608312	#NUM!	#NUM!	0.920941
DMBX1	5	0	0.0608312	#NUM!	#NUM!	0.920941
DPP7	5	0	0.0608312	#NUM!	#NUM!	0.920941
EFNA5	5	0	0.0608312	#NUM!	#NUM!	0.920941
ELMO3	5	0	0.0608312	#NUM!	#NUM!	0.920941
EMB	5	0	0.0608312	#NUM!	#NUM!	0.920941
ERI3	5	0	0.0608312	#NUM!	#NUM!	0.920941
EXOC5	5	0	0.0608312	#NUM!	#NUM!	0.920941
EXT2	5	0	0.0608312	#NUM!	#NUM!	0.920941
FAF1	5	0	0.0608312	#NUM!	#NUM!	0.920941
FAM167A	5	0	0.0608312	#NUM!	#NUM!	0.920941
FAM199X	5	0	0.0608312	#NUM!	#NUM!	0.920941
FAM71A	5	0	0.0608312	#NUM!	#NUM!	0.920941
FAM71C	5	0	0.0608312	#NUM!	#NUM!	0.920941
FBXO6	5	0	0.0608312	#NUM!	#NUM!	0.920941
FEM1B	5	0	0.0608312	#NUM!	#NUM!	0.920941
FGL1	5	0	0.0608312	#NUM!	#NUM!	0.920941
FMO5	5	0	0.0608312	#NUM!	#NUM!	0.920941
FOXL2	5	0	0.0608312	#NUM!	#NUM!	0.920941
GFPT2	5	0	0.0608312	#NUM!	#NUM!	0.920941
GLYATL1	5	0	0.0608312	#NUM!	#NUM!	0.920941
GNA15	5	0	0.0608312	#NUM!	#NUM!	0.920941
GPR173	5	0	0.0608312	#NUM!	#NUM!	0.920941
GSR	5	0	0.0608312	#NUM!	#NUM!	0.920941
GTPBP4	5	0	0.0608312	#NUM!	#NUM!	0.920941
HIST1H2BD	5	0	0.0608312	#NUM!	#NUM!	0.920941
HM13	5	0	0.0608312	#NUM!	#NUM!	0.920941
IGF2BP3	5	0	0.0608312	#NUM!	#NUM!	0.920941
IPO11	5	0	0.0608312	#NUM!	#NUM!	0.920941
IQCE	5	0	0.0608312	#NUM!	#NUM!	0.920941
ITIH3	5	0	0.0608312	#NUM!	#NUM!	0.920941
ITPRIPL1	5	0	0.0608312	#NUM!	#NUM!	0.920941
KBTBD7	5	0	0.0608312	#NUM!	#NUM!	0.920941
KCNIP3	5	0	0.0608312	#NUM!	#NUM!	0.920941
KIF3A	5	0	0.0608312	#NUM!	#NUM!	0.920941
KLHL2	5	0	0.0608312	#NUM!	#NUM!	0.920941
KLRC1	5	0	0.0608312	#NUM!	#NUM!	0.920941
KRT18	5	0	0.0608312	#NUM!	#NUM!	0.920941
KRT36	5	0	0.0608312	#NUM!	#NUM!	0.920941
LAS1L	5	0	0.0608312	#NUM!	#NUM!	0.920941
LCA5L	5	0	0.0608312	#NUM!	#NUM!	0.920941
LHFPL1	5	0	0.0608312	#NUM!	#NUM!	0.920941
LOXL4	5	0	0.0608312	#NUM!	#NUM!	0.920941
MAGEA4	5	0	0.0608312	#NUM!	#NUM!	0.920941
MAPRE2	5	0	0.0608312	#NUM!	#NUM!	0.920941
MBP	5	0	0.0608312	#NUM!	#NUM!	0.920941
MFAP1	5	0	0.0608312	#NUM!	#NUM!	0.920941
MINPP1	5	0	0.0608312	#NUM!	#NUM!	0.920941
MMP20	5	0	0.0608312	#NUM!	#NUM!	0.920941
MREG	5	0	0.0608312	#NUM!	#NUM!	0.920941
MRPL24	5	0	0.0608312	#NUM!	#NUM!	0.920941
MRPL45	5	0	0.0608312	#NUM!	#NUM!	0.920941
MS4A10	5	0	0.0608312	#NUM!	#NUM!	0.920941
MSX1	5	0	0.0608312	#NUM!	#NUM!	0.920941
MTERF	5	0	0.0608312	#NUM!	#NUM!	0.920941
MTHFSD	5	0	0.0608312	#NUM!	#NUM!	0.920941
NEDD4L	5	0	0.0608312	#NUM!	#NUM!	0.920941
NEUROD2	5	0	0.0608312	#NUM!	#NUM!	0.920941
NFRKB	5	0	0.0608312	#NUM!	#NUM!	0.920941
NPRL3	5	0	0.0608312	#NUM!	#NUM!	0.920941
NVL	5	0	0.0608312	#NUM!	#NUM!	0.920941
OLIG2	5	0	0.0608312	#NUM!	#NUM!	0.920941
OR2A1	5	0	0.0608312	#NUM!	#NUM!	0.920941
OR51Q1	5	0	0.0608312	#NUM!	#NUM!	0.920941
OR56A1	5	0	0.0608312	#NUM!	#NUM!	0.920941
OSGEP	5	0	0.0608312	#NUM!	#NUM!	0.920941
P2RX4	5	0	0.0608312	#NUM!	#NUM!	0.920941
PEX2	5	0	0.0608312	#NUM!	#NUM!	0.920941
PEX6	5	0	0.0608312	#NUM!	#NUM!	0.920941
PIGM	5	0	0.0608312	#NUM!	#NUM!	0.920941
PIPOX	5	0	0.0608312	#NUM!	#NUM!	0.920941
PIWIL1	5	0	0.0608312	#NUM!	#NUM!	0.920941
PKNOX1	5	0	0.0608312	#NUM!	#NUM!	0.920941
PLCXD1	5	0	0.0608312	#NUM!	#NUM!	0.920941
PM20D1	5	0	0.0608312	#NUM!	#NUM!	0.920941
PUF60	5	0	0.0608312	#NUM!	#NUM!	0.920941
RABGGTA	5	0	0.0608312	#NUM!	#NUM!	0.920941
RALBP1	5	0	0.0608312	#NUM!	#NUM!	0.920941
RAP1GDS1	5	0	0.0608312	#NUM!	#NUM!	0.920941
RARA	5	0	0.0608312	#NUM!	#NUM!	0.920941
RASAL3	5	0	0.0608312	#NUM!	#NUM!	0.920941
REXO4	5	0	0.0608312	#NUM!	#NUM!	0.920941
RPL10	5	0	0.0608312	#NUM!	#NUM!	0.920941
SCARB1	5	0	0.0608312	#NUM!	#NUM!	0.920941
SDSL	5	0	0.0608312	#NUM!	#NUM!	0.920941
SEMA3G	5	0	0.0608312	#NUM!	#NUM!	0.920941
SERINC2	5	0	0.0608312	#NUM!	#NUM!	0.920941
SHCBP1	5	0	0.0608312	#NUM!	#NUM!	0.920941
SLC12A8	5	0	0.0608312	#NUM!	#NUM!	0.920941
SLC30A7	5	0	0.0608312	#NUM!	#NUM!	0.920941
SLC33A1	5	0	0.0608312	#NUM!	#NUM!	0.920941
SLC35F3	5	0	0.0608312	#NUM!	#NUM!	0.920941
SLC9A9	5	0	0.0608312	#NUM!	#NUM!	0.920941
SPATA2L	5	0	0.0608312	#NUM!	#NUM!	0.920941
ST14	5	0	0.0608312	#NUM!	#NUM!	0.920941
STAC3	5	0	0.0608312	#NUM!	#NUM!	0.920941
STK31	5	0	0.0608312	#NUM!	#NUM!	0.920941
STMN4	5	0	0.0608312	#NUM!	#NUM!	0.920941
TAP1	5	0	0.0608312	#NUM!	#NUM!	0.920941
TEPP	5	0	0.0608312	#NUM!	#NUM!	0.920941
THNSL1	5	0	0.0608312	#NUM!	#NUM!	0.920941
THOC1	5	0	0.0608312	#NUM!	#NUM!	0.920941
THOP1	5	0	0.0608312	#NUM!	#NUM!	0.920941
TM9SF1	5	0	0.0608312	#NUM!	#NUM!	0.920941
TMEM184C	5	0	0.0608312	#NUM!	#NUM!	0.920941
TMEM260	5	0	0.0608312	#NUM!	#NUM!	0.920941
TMEM63B	5	0	0.0608312	#NUM!	#NUM!	0.920941
TNFRSF11A	5	0	0.0608312	#NUM!	#NUM!	0.920941
TRIM34	5	0	0.0608312	#NUM!	#NUM!	0.920941
TRMT2B	5	0	0.0608312	#NUM!	#NUM!	0.920941
TRPM8	5	0	0.0608312	#NUM!	#NUM!	0.920941
TSHB	5	0	0.0608312	#NUM!	#NUM!	0.920941
TSSK6	5	0	0.0608312	#NUM!	#NUM!	0.920941
TTC16	5	0	0.0608312	#NUM!	#NUM!	0.920941
TTYH2	5	0	0.0608312	#NUM!	#NUM!	0.920941
UBIAD1	5	0	0.0608312	#NUM!	#NUM!	0.920941
UCK1	5	0	0.0608312	#NUM!	#NUM!	0.920941
UPF3A	5	0	0.0608312	#NUM!	#NUM!	0.920941
UPP2	5	0	0.0608312	#NUM!	#NUM!	0.920941
USHBP1	5	0	0.0608312	#NUM!	#NUM!	0.920941
USO1	5	0	0.0608312	#NUM!	#NUM!	0.920941
WDHD1	5	0	0.0608312	#NUM!	#NUM!	0.920941
ZBTB17	5	0	0.0608312	#NUM!	#NUM!	0.920941
ZBTB22	5	0	0.0608312	#NUM!	#NUM!	0.920941
ZBTB32	5	0	0.0608312	#NUM!	#NUM!	0.920941
ZCCHC7	5	0	0.0608312	#NUM!	#NUM!	0.920941
ZCWPW1	5	0	0.0608312	#NUM!	#NUM!	0.920941
ZNF20	5	0	0.0608312	#NUM!	#NUM!	0.920941
ZNF474	5	0	0.0608312	#NUM!	#NUM!	0.920941
ZNF684	5	0	0.0608312	#NUM!	#NUM!	0.920941
ZNF773	5	0	0.0608312	#NUM!	#NUM!	0.920941
ZNF839	5	0	0.0608312	#NUM!	#NUM!	0.920941
ZSCAN5A	5	0	0.0608312	#NUM!	#NUM!	0.920941
SPTA1	42	27	0.0614672	1.70329	3.03109	0.970114
LDLR	2	8	0.0615634	0.241374	1.23214	0.0246411
SFMBT1	2	8	0.0615634	0.241374	1.23214	0.0246411
ZNF592	2	8	0.0615634	0.241374	1.23214	0.0246411
ABCE1	9	2	0.0615634	4.63487	44.672	0.940945
ALG10	9	2	0.0615634	4.63487	44.672	0.940945
ANO6	9	2	0.0615634	4.63487	44.672	0.940945
APC2	9	2	0.0615634	4.63487	44.672	0.940945
BAP1	9	2	0.0615634	4.63487	44.672	0.940945
BNC1	9	2	0.0615634	4.63487	44.672	0.940945
BRD8	9	2	0.0615634	4.63487	44.672	0.940945
C1orf112	9	2	0.0615634	4.63487	44.672	0.940945
CACNB2	9	2	0.0615634	4.63487	44.672	0.940945
CLTCL1	9	2	0.0615634	4.63487	44.672	0.940945
CNTN2	9	2	0.0615634	4.63487	44.672	0.940945
CR1L	9	2	0.0615634	4.63487	44.672	0.940945
DAZAP1	9	2	0.0615634	4.63487	44.672	0.940945
DIAPH1	9	2	0.0615634	4.63487	44.672	0.940945
DPY19L2	9	2	0.0615634	4.63487	44.672	0.940945
DROSHA	9	2	0.0615634	4.63487	44.672	0.940945
EBF2	9	2	0.0615634	4.63487	44.672	0.940945
EXTL3	9	2	0.0615634	4.63487	44.672	0.940945
F7	9	2	0.0615634	4.63487	44.672	0.940945
FAM47A	9	2	0.0615634	4.63487	44.672	0.940945
FOXRED1	9	2	0.0615634	4.63487	44.672	0.940945
GAB4	9	2	0.0615634	4.63487	44.672	0.940945
GPR137	9	2	0.0615634	4.63487	44.672	0.940945
HAS2	9	2	0.0615634	4.63487	44.672	0.940945
HECTD3	9	2	0.0615634	4.63487	44.672	0.940945
HSPA6	9	2	0.0615634	4.63487	44.672	0.940945
INPP4B	9	2	0.0615634	4.63487	44.672	0.940945
INTS2	9	2	0.0615634	4.63487	44.672	0.940945
KCNB1	9	2	0.0615634	4.63487	44.672	0.940945
KIF15	9	2	0.0615634	4.63487	44.672	0.940945
LNPEP	9	2	0.0615634	4.63487	44.672	0.940945
LRP6	9	2	0.0615634	4.63487	44.672	0.940945
LZTS2	9	2	0.0615634	4.63487	44.672	0.940945
MAN2A2	9	2	0.0615634	4.63487	44.672	0.940945
MMP3	9	2	0.0615634	4.63487	44.672	0.940945
MYO1C	9	2	0.0615634	4.63487	44.672	0.940945
MYPN	9	2	0.0615634	4.63487	44.672	0.940945
NCOA7	9	2	0.0615634	4.63487	44.672	0.940945
NEO1	9	2	0.0615634	4.63487	44.672	0.940945
NOM1	9	2	0.0615634	4.63487	44.672	0.940945
OR6K3	9	2	0.0615634	4.63487	44.672	0.940945
PCDHGA10	9	2	0.0615634	4.63487	44.672	0.940945
PLEKHG4B	9	2	0.0615634	4.63487	44.672	0.940945
PLEKHM1	9	2	0.0615634	4.63487	44.672	0.940945
PLK2	9	2	0.0615634	4.63487	44.672	0.940945
PRKAA2	9	2	0.0615634	4.63487	44.672	0.940945
PRKCE	9	2	0.0615634	4.63487	44.672	0.940945
PTPN4	9	2	0.0615634	4.63487	44.672	0.940945
RAI14	9	2	0.0615634	4.63487	44.672	0.940945
RAPGEF2	9	2	0.0615634	4.63487	44.672	0.940945
RB1	9	2	0.0615634	4.63487	44.672	0.940945
RGS6	9	2	0.0615634	4.63487	44.672	0.940945
RGS9	9	2	0.0615634	4.63487	44.672	0.940945
ROBO4	9	2	0.0615634	4.63487	44.672	0.940945
RPGRIP1L	9	2	0.0615634	4.63487	44.672	0.940945
RXFP2	9	2	0.0615634	4.63487	44.672	0.940945
SEC24C	9	2	0.0615634	4.63487	44.672	0.940945
SLC23A2	9	2	0.0615634	4.63487	44.672	0.940945
SLC26A7	9	2	0.0615634	4.63487	44.672	0.940945
SLC4A4	9	2	0.0615634	4.63487	44.672	0.940945
SNCAIP	9	2	0.0615634	4.63487	44.672	0.940945
SOS1	9	2	0.0615634	4.63487	44.672	0.940945
TAF3	9	2	0.0615634	4.63487	44.672	0.940945
THRAP3	9	2	0.0615634	4.63487	44.672	0.940945
TLR9	9	2	0.0615634	4.63487	44.672	0.940945
TMC3	9	2	0.0615634	4.63487	44.672	0.940945
TMEM168	9	2	0.0615634	4.63487	44.672	0.940945
TMPRSS9	9	2	0.0615634	4.63487	44.672	0.940945
TRPV2	9	2	0.0615634	4.63487	44.672	0.940945
TRPV5	9	2	0.0615634	4.63487	44.672	0.940945
XAB2	9	2	0.0615634	4.63487	44.672	0.940945
ZNF416	9	2	0.0615634	4.63487	44.672	0.940945
ZNF48	9	2	0.0615634	4.63487	44.672	0.940945
ZNF532	9	2	0.0615634	4.63487	44.672	0.940945
ZNF845	9	2	0.0615634	4.63487	44.672	0.940945
GPR98	31	18	0.0650842	1.85164	3.66715	0.95954
CELSR2	18	8	0.065475	2.36457	6.45984	0.947892
COL1A2	18	8	0.065475	2.36457	6.45984	0.947892
EVC2	18	8	0.065475	2.36457	6.45984	0.947892
SIPA1L2	18	8	0.065475	2.36457	6.45984	0.947892
SRRM2	18	8	0.065475	2.36457	6.45984	0.947892
TACC2	18	8	0.065475	2.36457	6.45984	0.947892
TDRD6	18	8	0.065475	2.36457	6.45984	0.947892
UBR4	18	8	0.065475	2.36457	6.45984	0.947892
ABCC9	22	11	0.066935	2.11706	4.99445	0.949049
CELSR1	22	11	0.066935	2.11706	4.99445	0.949049
HYDIN	22	11	0.066935	2.11706	4.99445	0.949049
UNC13C	22	11	0.066935	2.11706	4.99445	0.949049
ABCF3	7	1	0.0673922	7.16459	325.471	0.905866
AGMO	1	6	0.0673922	0.161934	1.35486	0.00349282
ALDH1L2	7	1	0.0673922	7.16459	325.471	0.905866
ALG1	1	6	0.0673922	0.161934	1.35486	0.00349282
AMER3	7	1	0.0673922	7.16459	325.471	0.905866
AMICA1	7	1	0.0673922	7.16459	325.471	0.905866
ANKRD42	7	1	0.0673922	7.16459	325.471	0.905866
ANKRD44	7	1	0.0673922	7.16459	325.471	0.905866
AP2A1	7	1	0.0673922	7.16459	325.471	0.905866
ASIC3	7	1	0.0673922	7.16459	325.471	0.905866
B4GALNT3	7	1	0.0673922	7.16459	325.471	0.905866
BAZ2A	7	1	0.0673922	7.16459	325.471	0.905866
C15orf39	7	1	0.0673922	7.16459	325.471	0.905866
C1orf87	7	1	0.0673922	7.16459	325.471	0.905866
CADM2	7	1	0.0673922	7.16459	325.471	0.905866
CHSY1	7	1	0.0673922	7.16459	325.471	0.905866
CLCNKB	7	1	0.0673922	7.16459	325.471	0.905866
CMTR2	7	1	0.0673922	7.16459	325.471	0.905866
CNBD2	7	1	0.0673922	7.16459	325.471	0.905866
CPNE1	7	1	0.0673922	7.16459	325.471	0.905866
CPNE4	7	1	0.0673922	7.16459	325.471	0.905866
CRTC1	7	1	0.0673922	7.16459	325.471	0.905866
CTC1	7	1	0.0673922	7.16459	325.471	0.905866
DACH1	7	1	0.0673922	7.16459	325.471	0.905866
DNAJB5	7	1	0.0673922	7.16459	325.471	0.905866
DNMT3A	7	1	0.0673922	7.16459	325.471	0.905866
DPY19L4	7	1	0.0673922	7.16459	325.471	0.905866
DUSP16	7	1	0.0673922	7.16459	325.471	0.905866
DVL2	7	1	0.0673922	7.16459	325.471	0.905866
DYRK1B	7	1	0.0673922	7.16459	325.471	0.905866
EDAR	7	1	0.0673922	7.16459	325.471	0.905866
EMR2	7	1	0.0673922	7.16459	325.471	0.905866
ESR1	7	1	0.0673922	7.16459	325.471	0.905866
FGF6	1	6	0.0673922	0.161934	1.35486	0.00349282
G2E3	7	1	0.0673922	7.16459	325.471	0.905866
GAS6	7	1	0.0673922	7.16459	325.471	0.905866
GCDH	7	1	0.0673922	7.16459	325.471	0.905866
GJA8	7	1	0.0673922	7.16459	325.471	0.905866
GK2	7	1	0.0673922	7.16459	325.471	0.905866
GPR135	7	1	0.0673922	7.16459	325.471	0.905866
GRAMD1A	7	1	0.0673922	7.16459	325.471	0.905866
HCN2	7	1	0.0673922	7.16459	325.471	0.905866
HPSE	7	1	0.0673922	7.16459	325.471	0.905866
HS3ST1	7	1	0.0673922	7.16459	325.471	0.905866
HSPA4	7	1	0.0673922	7.16459	325.471	0.905866
IHH	7	1	0.0673922	7.16459	325.471	0.905866
INSC	7	1	0.0673922	7.16459	325.471	0.905866
IPO4	7	1	0.0673922	7.16459	325.471	0.905866
JKAMP	7	1	0.0673922	7.16459	325.471	0.905866
KCNA10	7	1	0.0673922	7.16459	325.471	0.905866
LARP1	7	1	0.0673922	7.16459	325.471	0.905866
LGR4	7	1	0.0673922	7.16459	325.471	0.905866
LRRC3B	7	1	0.0673922	7.16459	325.471	0.905866
LRRC8D	7	1	0.0673922	7.16459	325.471	0.905866
MAB21L2	7	1	0.0673922	7.16459	325.471	0.905866
MATN3	7	1	0.0673922	7.16459	325.471	0.905866
MBOAT1	7	1	0.0673922	7.16459	325.471	0.905866
MTL5	7	1	0.0673922	7.16459	325.471	0.905866
MTPAP	7	1	0.0673922	7.16459	325.471	0.905866
MYBPC1	7	1	0.0673922	7.16459	325.471	0.905866
NAALAD2	7	1	0.0673922	7.16459	325.471	0.905866
NBPF10	7	1	0.0673922	7.16459	325.471	0.905866
NEK8	7	1	0.0673922	7.16459	325.471	0.905866
NETO2	7	1	0.0673922	7.16459	325.471	0.905866
NMT2	7	1	0.0673922	7.16459	325.471	0.905866
NOBOX	7	1	0.0673922	7.16459	325.471	0.905866
NRG2	7	1	0.0673922	7.16459	325.471	0.905866
NTM	7	1	0.0673922	7.16459	325.471	0.905866
OR10Q1	7	1	0.0673922	7.16459	325.471	0.905866
OR52E4	7	1	0.0673922	7.16459	325.471	0.905866
OSBPL5	7	1	0.0673922	7.16459	325.471	0.905866
PARP8	7	1	0.0673922	7.16459	325.471	0.905866
PATZ1	7	1	0.0673922	7.16459	325.471	0.905866
PCIF1	1	6	0.0673922	0.161934	1.35486	0.00349282
PDE1B	7	1	0.0673922	7.16459	325.471	0.905866
PLK4	7	1	0.0673922	7.16459	325.471	0.905866
PNLDC1	7	1	0.0673922	7.16459	325.471	0.905866
PPP1R7	7	1	0.0673922	7.16459	325.471	0.905866
PRPF3	7	1	0.0673922	7.16459	325.471	0.905866
PTGFRN	7	1	0.0673922	7.16459	325.471	0.905866
SCMH1	1	6	0.0673922	0.161934	1.35486	0.00349282
SLC27A2	7	1	0.0673922	7.16459	325.471	0.905866
SLC29A4	7	1	0.0673922	7.16459	325.471	0.905866
SLC4A7	7	1	0.0673922	7.16459	325.471	0.905866
SLC6A18	1	6	0.0673922	0.161934	1.35486	0.00349282
STAM	7	1	0.0673922	7.16459	325.471	0.905866
STARD8	7	1	0.0673922	7.16459	325.471	0.905866
STX2	7	1	0.0673922	7.16459	325.471	0.905866
SYDE2	7	1	0.0673922	7.16459	325.471	0.905866
TAS1R1	7	1	0.0673922	7.16459	325.471	0.905866
TCEAL6	7	1	0.0673922	7.16459	325.471	0.905866
TCF4	7	1	0.0673922	7.16459	325.471	0.905866
TDRD7	7	1	0.0673922	7.16459	325.471	0.905866
TDRD9	7	1	0.0673922	7.16459	325.471	0.905866
TFB1M	1	6	0.0673922	0.161934	1.35486	0.00349282
TFEC	7	1	0.0673922	7.16459	325.471	0.905866
TM6SF1	7	1	0.0673922	7.16459	325.471	0.905866
TRDMT1	7	1	0.0673922	7.16459	325.471	0.905866
TRIM45	7	1	0.0673922	7.16459	325.471	0.905866
TRIP10	7	1	0.0673922	7.16459	325.471	0.905866
TTLL13	7	1	0.0673922	7.16459	325.471	0.905866
UGGT2	7	1	0.0673922	7.16459	325.471	0.905866
ULK2	7	1	0.0673922	7.16459	325.471	0.905866
USH1G	7	1	0.0673922	7.16459	325.471	0.905866
USP10	7	1	0.0673922	7.16459	325.471	0.905866
WSCD1	7	1	0.0673922	7.16459	325.471	0.905866
ZC2HC1A	7	1	0.0673922	7.16459	325.471	0.905866
ZNF148	7	1	0.0673922	7.16459	325.471	0.905866
ZNF211	7	1	0.0673922	7.16459	325.471	0.905866
ZNF225	7	1	0.0673922	7.16459	325.471	0.905866
ZNF567	7	1	0.0673922	7.16459	325.471	0.905866
ZNF675	7	1	0.0673922	7.16459	325.471	0.905866
DMD	32	19	0.0698022	1.81171	3.5339	0.951028
KMT2C	32	19	0.0698022	1.81171	3.5339	0.951028
OR5M3	6	14	0.0700694	0.408198	1.1623	0.125613
BCL9	15	6	0.0700694	2.6099	8.4053	0.93039
BDP1	15	6	0.0700694	2.6099	8.4053	0.93039
CCNB3	15	6	0.0700694	2.6099	8.4053	0.93039
KCNU1	15	6	0.0700694	2.6099	8.4053	0.93039
MLLT4	15	6	0.0700694	2.6099	8.4053	0.93039
NUP210	15	6	0.0700694	2.6099	8.4053	0.93039
PTCHD2	15	6	0.0700694	2.6099	8.4053	0.93039
RBM6	15	6	0.0700694	2.6099	8.4053	0.93039
TNS3	15	6	0.0700694	2.6099	8.4053	0.93039
TTC3	15	6	0.0700694	2.6099	8.4053	0.93039
ANO5	12	4	0.0705865	3.11123	13.4864	0.920394
C2orf71	12	4	0.0705865	3.11123	13.4864	0.920394
CEP350	12	4	0.0705865	3.11123	13.4864	0.920394
CHST1	12	4	0.0705865	3.11123	13.4864	0.920394
CSRNP3	12	4	0.0705865	3.11123	13.4864	0.920394
CYFIP2	12	4	0.0705865	3.11123	13.4864	0.920394
EDRF1	12	4	0.0705865	3.11123	13.4864	0.920394
IFT122	12	4	0.0705865	3.11123	13.4864	0.920394
INADL	12	4	0.0705865	3.11123	13.4864	0.920394
ITGAV	12	4	0.0705865	3.11123	13.4864	0.920394
KIF27	12	4	0.0705865	3.11123	13.4864	0.920394
PIK3CD	12	4	0.0705865	3.11123	13.4864	0.920394
PLEKHA5	12	4	0.0705865	3.11123	13.4864	0.920394
RPS6KA6	12	4	0.0705865	3.11123	13.4864	0.920394
ULK1	12	4	0.0705865	3.11123	13.4864	0.920394
ZNF638	12	4	0.0705865	3.11123	13.4864	0.920394
SLCO1C1	4	11	0.0705865	0.348661	1.20467	0.0794421
DOCK3	27	15	0.0706214	1.92041	4.03526	0.945902
RIMS2	27	15	0.0706214	1.92041	4.03526	0.945902
TG	27	15	0.0706214	1.92041	4.03526	0.945902
DNAH1	23	12	0.0745871	2.02977	4.63046	0.933799
BRCA2	19	9	0.075394	2.21961	5.73476	0.9259
EPHA6	19	9	0.075394	2.21961	5.73476	0.9259
HMCN1	40	26	0.0773042	1.67219	3.00666	0.94299
TTN	106	88	0.078382	1.45584	2.23786	0.949375
ATP10A	24	13	0.0821616	1.95593	4.33291	0.920905
MDN1	29	17	0.0824364	1.82172	3.68096	0.926734
CSPG4	16	7	0.0831187	2.3873	7.0383	0.902071
LAMA3	16	7	0.0831187	2.3873	7.0383	0.902071
NCAM2	16	7	0.0831187	2.3873	7.0383	0.902071
NID1	16	7	0.0831187	2.3873	7.0383	0.902071
SEMA5A	16	7	0.0831187	2.3873	7.0383	0.902071
WDR49	16	7	0.0831187	2.3873	7.0383	0.902071
DNAH5	42	28	0.0843235	1.63231	2.88721	0.933984
BCOR	20	10	0.0852157	2.1037	5.18853	0.908161
FRY	20	10	0.0852157	2.1037	5.18853	0.908161
VCAN	20	10	0.0852157	2.1037	5.18853	0.908161
ARHGAP32	10	3	0.0866781	3.43613	19.7451	0.865792
ARHGEF40	10	3	0.0866781	3.43613	19.7451	0.865792
BIVM-ERCC5	10	3	0.0866781	3.43613	19.7451	0.865792
C9orf131	10	3	0.0866781	3.43613	19.7451	0.865792
CD1D	10	3	0.0866781	3.43613	19.7451	0.865792
CDH16	10	3	0.0866781	3.43613	19.7451	0.865792
CHRNA6	10	3	0.0866781	3.43613	19.7451	0.865792
CIITA	10	3	0.0866781	3.43613	19.7451	0.865792
CLEC16A	10	3	0.0866781	3.43613	19.7451	0.865792
CROT	10	3	0.0866781	3.43613	19.7451	0.865792
CRYBG3	10	3	0.0866781	3.43613	19.7451	0.865792
DDX10	10	3	0.0866781	3.43613	19.7451	0.865792
DNHD1	10	3	0.0866781	3.43613	19.7451	0.865792
DNMT1	10	3	0.0866781	3.43613	19.7451	0.865792
DOCK5	10	3	0.0866781	3.43613	19.7451	0.865792
EYA1	10	3	0.0866781	3.43613	19.7451	0.865792
GABBR2	10	3	0.0866781	3.43613	19.7451	0.865792
GPR6	10	3	0.0866781	3.43613	19.7451	0.865792
HGFAC	10	3	0.0866781	3.43613	19.7451	0.865792
IMPG1	10	3	0.0866781	3.43613	19.7451	0.865792
KCNT1	10	3	0.0866781	3.43613	19.7451	0.865792
LEPR	10	3	0.0866781	3.43613	19.7451	0.865792
MCM2	10	3	0.0866781	3.43613	19.7451	0.865792
MYO7A	10	3	0.0866781	3.43613	19.7451	0.865792
NFATC1	10	3	0.0866781	3.43613	19.7451	0.865792
NUP133	10	3	0.0866781	3.43613	19.7451	0.865792
PALM2-AKAP2	10	3	0.0866781	3.43613	19.7451	0.865792
PDZD8	10	3	0.0866781	3.43613	19.7451	0.865792
PHIP	10	3	0.0866781	3.43613	19.7451	0.865792
PPP1R10	10	3	0.0866781	3.43613	19.7451	0.865792
PRKG2	10	3	0.0866781	3.43613	19.7451	0.865792
QSER1	10	3	0.0866781	3.43613	19.7451	0.865792
RAB11FIP1	10	3	0.0866781	3.43613	19.7451	0.865792
RNF216	10	3	0.0866781	3.43613	19.7451	0.865792
SCAF8	10	3	0.0866781	3.43613	19.7451	0.865792
SLC4A2	10	3	0.0866781	3.43613	19.7451	0.865792
SON	10	3	0.0866781	3.43613	19.7451	0.865792
SYNJ2	10	3	0.0866781	3.43613	19.7451	0.865792
TAOK3	10	3	0.0866781	3.43613	19.7451	0.865792
TNKS	10	3	0.0866781	3.43613	19.7451	0.865792
WDR35	10	3	0.0866781	3.43613	19.7451	0.865792
WDR7	10	3	0.0866781	3.43613	19.7451	0.865792
WHSC1L1	10	3	0.0866781	3.43613	19.7451	0.865792
ZNF257	10	3	0.0866781	3.43613	19.7451	0.865792
ZNF334	10	3	0.0866781	3.43613	19.7451	0.865792
ZNF624	10	3	0.0866781	3.43613	19.7451	0.865792
ZNF626	10	3	0.0866781	3.43613	19.7451	0.865792
OR10K1	3	9	0.0866781	0.321554	1.31564	0.055111
DNAH9	30	18	0.0882211	1.78068	3.53785	0.918806
ABCA7	13	5	0.0882821	2.69781	9.86989	0.879513
ARHGEF10	13	5	0.0882821	2.69781	9.86989	0.879513
COL4A4	13	5	0.0882821	2.69781	9.86989	0.879513
DOPEY1	13	5	0.0882821	2.69781	9.86989	0.879513
FILIP1	13	5	0.0882821	2.69781	9.86989	0.879513
KIAA1429	13	5	0.0882821	2.69781	9.86989	0.879513
MED23	13	5	0.0882821	2.69781	9.86989	0.879513
NRIP1	13	5	0.0882821	2.69781	9.86989	0.879513
PCNXL3	13	5	0.0882821	2.69781	9.86989	0.879513
PKDREJ	13	5	0.0882821	2.69781	9.86989	0.879513
PLEKHG1	13	5	0.0882821	2.69781	9.86989	0.879513
PRRC2A	13	5	0.0882821	2.69781	9.86989	0.879513
SLC8A2	13	5	0.0882821	2.69781	9.86989	0.879513
SOGA2	13	5	0.0882821	2.69781	9.86989	0.879513
TTI1	13	5	0.0882821	2.69781	9.86989	0.879513
VWA8	13	5	0.0882821	2.69781	9.86989	0.879513
ZZEF1	13	5	0.0882821	2.69781	9.86989	0.879513
APC	25	14	0.0896286	1.89272	4.08544	0.909872
ITPR1	17	8	0.0959615	2.22041	6.10808	0.880408
MKI67	17	8	0.0959615	2.22041	6.10808	0.880408
NLGN4X	17	8	0.0959615	2.22041	6.10808	0.880408
PAPPA	17	8	0.0959615	2.22041	6.10808	0.880408
PCDH20	17	8	0.0959615	2.22041	6.10808	0.880408
PLXNA1	17	8	0.0959615	2.22041	6.10808	0.880408
STAB1	17	8	0.0959615	2.22041	6.10808	0.880408
CACNA1E	26	15	0.096966	1.838	3.87725	0.900368
DNAH8	27	16	0.104157	1.79018	3.69876	0.892119
ERBB4	27	16	0.104157	1.79018	3.69876	0.892119
LRP2	27	16	0.104157	1.79018	3.69876	0.892119
RELN	27	16	0.104157	1.79018	3.69876	0.892119
FBN1	22	12	0.104346	1.92996	4.42465	0.881513
ABCB11	8	2	0.104663	4.09768	40.1342	0.802721
ADAMTS8	8	2	0.104663	4.09768	40.1342	0.802721
AKNAD1	8	2	0.104663	4.09768	40.1342	0.802721
BCAS1	8	2	0.104663	4.09768	40.1342	0.802721
BMP3	8	2	0.104663	4.09768	40.1342	0.802721
BRD2	8	2	0.104663	4.09768	40.1342	0.802721
CACNG7	8	2	0.104663	4.09768	40.1342	0.802721
CHRDL1	8	2	0.104663	4.09768	40.1342	0.802721
CLCN6	8	2	0.104663	4.09768	40.1342	0.802721
CLSTN3	8	2	0.104663	4.09768	40.1342	0.802721
COL18A1	8	2	0.104663	4.09768	40.1342	0.802721
CPNE6	8	2	0.104663	4.09768	40.1342	0.802721
CSTF3	8	2	0.104663	4.09768	40.1342	0.802721
DDHD1	8	2	0.104663	4.09768	40.1342	0.802721
DDR2	8	2	0.104663	4.09768	40.1342	0.802721
DHX15	8	2	0.104663	4.09768	40.1342	0.802721
DIP2B	8	2	0.104663	4.09768	40.1342	0.802721
DPYS	8	2	0.104663	4.09768	40.1342	0.802721
EXOC2	8	2	0.104663	4.09768	40.1342	0.802721
FAM196A	8	2	0.104663	4.09768	40.1342	0.802721
FAM90A1	8	2	0.104663	4.09768	40.1342	0.802721
FBXW11	8	2	0.104663	4.09768	40.1342	0.802721
GLYR1	8	2	0.104663	4.09768	40.1342	0.802721
GUCY1B3	8	2	0.104663	4.09768	40.1342	0.802721
INTS1	8	2	0.104663	4.09768	40.1342	0.802721
ITGA10	8	2	0.104663	4.09768	40.1342	0.802721
ITGA3	8	2	0.104663	4.09768	40.1342	0.802721
ITGA9	8	2	0.104663	4.09768	40.1342	0.802721
JAG2	8	2	0.104663	4.09768	40.1342	0.802721
JAK2	8	2	0.104663	4.09768	40.1342	0.802721
JAK3	8	2	0.104663	4.09768	40.1342	0.802721
KDELC1	8	2	0.104663	4.09768	40.1342	0.802721
KIAA0355	8	2	0.104663	4.09768	40.1342	0.802721
LMCD1	8	2	0.104663	4.09768	40.1342	0.802721
LRRC8B	8	2	0.104663	4.09768	40.1342	0.802721
MATN1	8	2	0.104663	4.09768	40.1342	0.802721
MKL1	8	2	0.104663	4.09768	40.1342	0.802721
MTA1	8	2	0.104663	4.09768	40.1342	0.802721
NPAS2	8	2	0.104663	4.09768	40.1342	0.802721
NRD1	8	2	0.104663	4.09768	40.1342	0.802721
ONECUT1	8	2	0.104663	4.09768	40.1342	0.802721
OR52K1	8	2	0.104663	4.09768	40.1342	0.802721
OR5H1	8	2	0.104663	4.09768	40.1342	0.802721
OSBPL3	8	2	0.104663	4.09768	40.1342	0.802721
PARP1	8	2	0.104663	4.09768	40.1342	0.802721
PCDHGC3	8	2	0.104663	4.09768	40.1342	0.802721
PHACTR2	8	2	0.104663	4.09768	40.1342	0.802721
PIEZO2	8	2	0.104663	4.09768	40.1342	0.802721
PKP4	8	2	0.104663	4.09768	40.1342	0.802721
PLA2G3	8	2	0.104663	4.09768	40.1342	0.802721
POLR3B	8	2	0.104663	4.09768	40.1342	0.802721
PPRC1	8	2	0.104663	4.09768	40.1342	0.802721
PRRC2C	8	2	0.104663	4.09768	40.1342	0.802721
PSG6	8	2	0.104663	4.09768	40.1342	0.802721
PTH1R	8	2	0.104663	4.09768	40.1342	0.802721
PTPRN	8	2	0.104663	4.09768	40.1342	0.802721
PXK	8	2	0.104663	4.09768	40.1342	0.802721
RANBP3	8	2	0.104663	4.09768	40.1342	0.802721
RECQL5	8	2	0.104663	4.09768	40.1342	0.802721
RNF144A	8	2	0.104663	4.09768	40.1342	0.802721
RNF6	8	2	0.104663	4.09768	40.1342	0.802721
SASS6	8	2	0.104663	4.09768	40.1342	0.802721
SATB1	8	2	0.104663	4.09768	40.1342	0.802721
SESTD1	8	2	0.104663	4.09768	40.1342	0.802721
SGSM1	8	2	0.104663	4.09768	40.1342	0.802721
SGSM2	8	2	0.104663	4.09768	40.1342	0.802721
SLC24A4	8	2	0.104663	4.09768	40.1342	0.802721
SLFN5	8	2	0.104663	4.09768	40.1342	0.802721
SMC6	8	2	0.104663	4.09768	40.1342	0.802721
SPAG9	8	2	0.104663	4.09768	40.1342	0.802721
SUCO	8	2	0.104663	4.09768	40.1342	0.802721
SUPT5H	8	2	0.104663	4.09768	40.1342	0.802721
TAF2	8	2	0.104663	4.09768	40.1342	0.802721
TEX10	8	2	0.104663	4.09768	40.1342	0.802721
TGFBR3	8	2	0.104663	4.09768	40.1342	0.802721
TMF1	8	2	0.104663	4.09768	40.1342	0.802721
TNK2	8	2	0.104663	4.09768	40.1342	0.802721
TROAP	8	2	0.104663	4.09768	40.1342	0.802721
UNC5A	8	2	0.104663	4.09768	40.1342	0.802721
USH1C	8	2	0.104663	4.09768	40.1342	0.802721
USP2	8	2	0.104663	4.09768	40.1342	0.802721
UST	8	2	0.104663	4.09768	40.1342	0.802721
UTP14A	8	2	0.104663	4.09768	40.1342	0.802721
VPS18	8	2	0.104663	4.09768	40.1342	0.802721
ZFYVE9	8	2	0.104663	4.09768	40.1342	0.802721
ZNF287	8	2	0.104663	4.09768	40.1342	0.802721
ZPBP	8	2	0.104663	4.09768	40.1342	0.802721
ASIC5	2	7	0.104663	0.27728	1.48254	0.0277529
CYP26A1	2	7	0.104663	0.27728	1.48254	0.0277529
GPER1	2	7	0.104663	0.27728	1.48254	0.0277529
LCMT2	2	7	0.104663	0.27728	1.48254	0.0277529
LRRC43	2	7	0.104663	0.27728	1.48254	0.0277529
MECP2	2	7	0.104663	0.27728	1.48254	0.0277529
ZIM2	2	7	0.104663	0.27728	1.48254	0.0277529
ZNF710	2	7	0.104663	0.27728	1.48254	0.0277529
ARHGAP33	14	6	0.105572	2.42225	7.87141	0.850691
DUOX2	14	6	0.105572	2.42225	7.87141	0.850691
HLA-B	14	6	0.105572	2.42225	7.87141	0.850691
IRS4	14	6	0.105572	2.42225	7.87141	0.850691
KSR2	14	6	0.105572	2.42225	7.87141	0.850691
LAMB4	14	6	0.105572	2.42225	7.87141	0.850691
MDC1	14	6	0.105572	2.42225	7.87141	0.850691
MYH4	14	6	0.105572	2.42225	7.87141	0.850691
MYH8	14	6	0.105572	2.42225	7.87141	0.850691
PTPN23	14	6	0.105572	2.42225	7.87141	0.850691
SPTBN1	14	6	0.105572	2.42225	7.87141	0.850691
TLL1	14	6	0.105572	2.42225	7.87141	0.850691
ZNF516	14	6	0.105572	2.42225	7.87141	0.850691
ANK1	18	9	0.108499	2.09066	5.43667	0.863415
C1orf173	18	9	0.108499	2.09066	5.43667	0.863415
DOCK10	18	9	0.108499	2.09066	5.43667	0.863415
GOLGB1	18	9	0.108499	2.09066	5.43667	0.863415
PCDH19	18	9	0.108499	2.09066	5.43667	0.863415
PZP	18	9	0.108499	2.09066	5.43667	0.863415
ZNF804A	18	9	0.108499	2.09066	5.43667	0.863415
ANKRD17	11	4	0.11108	2.83633	12.448	0.820907
ANO4	11	4	0.11108	2.83633	12.448	0.820907
AOX1	11	4	0.11108	2.83633	12.448	0.820907
ARHGAP30	11	4	0.11108	2.83633	12.448	0.820907
ATP13A2	11	4	0.11108	2.83633	12.448	0.820907
BCAS3	11	4	0.11108	2.83633	12.448	0.820907
C2orf16	11	4	0.11108	2.83633	12.448	0.820907
CADM1	11	4	0.11108	2.83633	12.448	0.820907
CPED1	11	4	0.11108	2.83633	12.448	0.820907
DENND4C	11	4	0.11108	2.83633	12.448	0.820907
EPX	11	4	0.11108	2.83633	12.448	0.820907
F13A1	11	4	0.11108	2.83633	12.448	0.820907
FES	11	4	0.11108	2.83633	12.448	0.820907
GPRASP1	11	4	0.11108	2.83633	12.448	0.820907
GRM4	11	4	0.11108	2.83633	12.448	0.820907
HK1	11	4	0.11108	2.83633	12.448	0.820907
IL7R	11	4	0.11108	2.83633	12.448	0.820907
INPPL1	11	4	0.11108	2.83633	12.448	0.820907
INTS3	11	4	0.11108	2.83633	12.448	0.820907
IQGAP1	11	4	0.11108	2.83633	12.448	0.820907
KDM5C	11	4	0.11108	2.83633	12.448	0.820907
PAQR9	11	4	0.11108	2.83633	12.448	0.820907
PIGG	11	4	0.11108	2.83633	12.448	0.820907
PLCG1	11	4	0.11108	2.83633	12.448	0.820907
PLXNB2	11	4	0.11108	2.83633	12.448	0.820907
PRR12	11	4	0.11108	2.83633	12.448	0.820907
PTPRN2	11	4	0.11108	2.83633	12.448	0.820907
RB1CC1	11	4	0.11108	2.83633	12.448	0.820907
RGS3	11	4	0.11108	2.83633	12.448	0.820907
ROR1	11	4	0.11108	2.83633	12.448	0.820907
SHROOM3	11	4	0.11108	2.83633	12.448	0.820907
SIN3A	11	4	0.11108	2.83633	12.448	0.820907
SPAG16	11	4	0.11108	2.83633	12.448	0.820907
WISP1	11	4	0.11108	2.83633	12.448	0.820907
ZNF800	11	4	0.11108	2.83633	12.448	0.820907
DCHS1	19	10	0.120669	1.98687	4.93131	0.849859
SCN11A	19	10	0.120669	1.98687	4.93131	0.849859
ARIH2	1	5	0.121481	0.195349	1.76986	0.00409808
C18orf54	1	5	0.121481	0.195349	1.76986	0.00409808
C1orf177	1	5	0.121481	0.195349	1.76986	0.00409808
DBH	1	5	0.121481	0.195349	1.76986	0.00409808
ENTPD6	1	5	0.121481	0.195349	1.76986	0.00409808
FKTN	1	5	0.121481	0.195349	1.76986	0.00409808
GSG1L	1	5	0.121481	0.195349	1.76986	0.00409808
HNRNPL	1	5	0.121481	0.195349	1.76986	0.00409808
IFRD1	1	5	0.121481	0.195349	1.76986	0.00409808
MAP2K4	1	5	0.121481	0.195349	1.76986	0.00409808
OR13C9	1	5	0.121481	0.195349	1.76986	0.00409808
OR52R1	1	5	0.121481	0.195349	1.76986	0.00409808
OR7D2	1	5	0.121481	0.195349	1.76986	0.00409808
PACSIN2	1	5	0.121481	0.195349	1.76986	0.00409808
PKDCC	1	5	0.121481	0.195349	1.76986	0.00409808
PYGB	1	5	0.121481	0.195349	1.76986	0.00409808
RBM39	1	5	0.121481	0.195349	1.76986	0.00409808
RTFDC1	1	5	0.121481	0.195349	1.76986	0.00409808
SCYL1	1	5	0.121481	0.195349	1.76986	0.00409808
TBL3	1	5	0.121481	0.195349	1.76986	0.00409808
TULP3	1	5	0.121481	0.195349	1.76986	0.00409808
AADAC	6	1	0.121481	6.10842	283.202	0.730083
ABCG2	6	1	0.121481	6.10842	283.202	0.730083
ACTL9	6	1	0.121481	6.10842	283.202	0.730083
ADRA2A	6	1	0.121481	6.10842	283.202	0.730083
ADRBK1	6	1	0.121481	6.10842	283.202	0.730083
AP4B1	6	1	0.121481	6.10842	283.202	0.730083
ARCN1	6	1	0.121481	6.10842	283.202	0.730083
ASS1	6	1	0.121481	6.10842	283.202	0.730083
ATP6V0A2	6	1	0.121481	6.10842	283.202	0.730083
BARHL2	6	1	0.121481	6.10842	283.202	0.730083
BMP2	6	1	0.121481	6.10842	283.202	0.730083
BRCA1	6	1	0.121481	6.10842	283.202	0.730083
BRD7	6	1	0.121481	6.10842	283.202	0.730083
C1QTNF2	6	1	0.121481	6.10842	283.202	0.730083
CALD1	6	1	0.121481	6.10842	283.202	0.730083
CATSPER3	6	1	0.121481	6.10842	283.202	0.730083
CCDC102B	6	1	0.121481	6.10842	283.202	0.730083
CCDC74B	6	1	0.121481	6.10842	283.202	0.730083
CD276	6	1	0.121481	6.10842	283.202	0.730083
CDCA4	6	1	0.121481	6.10842	283.202	0.730083
CDH22	6	1	0.121481	6.10842	283.202	0.730083
CHAMP1	6	1	0.121481	6.10842	283.202	0.730083
CHRNA7	6	1	0.121481	6.10842	283.202	0.730083
CHST12	6	1	0.121481	6.10842	283.202	0.730083
CLASP2	6	1	0.121481	6.10842	283.202	0.730083
CLASRP	6	1	0.121481	6.10842	283.202	0.730083
CLCNKA	6	1	0.121481	6.10842	283.202	0.730083
CLOCK	6	1	0.121481	6.10842	283.202	0.730083
CLTC	6	1	0.121481	6.10842	283.202	0.730083
CXCR1	6	1	0.121481	6.10842	283.202	0.730083
CXorf56	6	1	0.121481	6.10842	283.202	0.730083
CYBB	6	1	0.121481	6.10842	283.202	0.730083
CYP26C1	6	1	0.121481	6.10842	283.202	0.730083
CYP2F1	6	1	0.121481	6.10842	283.202	0.730083
DCLRE1B	6	1	0.121481	6.10842	283.202	0.730083
DDO	6	1	0.121481	6.10842	283.202	0.730083
DDX19A	6	1	0.121481	6.10842	283.202	0.730083
DENND1A	6	1	0.121481	6.10842	283.202	0.730083
DHRS7	6	1	0.121481	6.10842	283.202	0.730083
DHX40	6	1	0.121481	6.10842	283.202	0.730083
DMGDH	6	1	0.121481	6.10842	283.202	0.730083
DNAJA1	6	1	0.121481	6.10842	283.202	0.730083
DNAJC14	6	1	0.121481	6.10842	283.202	0.730083
DOC2A	6	1	0.121481	6.10842	283.202	0.730083
EDC4	6	1	0.121481	6.10842	283.202	0.730083
EFHC1	6	1	0.121481	6.10842	283.202	0.730083
EHD3	6	1	0.121481	6.10842	283.202	0.730083
ENAM	6	1	0.121481	6.10842	283.202	0.730083
ENPP1	6	1	0.121481	6.10842	283.202	0.730083
EPN2	6	1	0.121481	6.10842	283.202	0.730083
FAHD2B	6	1	0.121481	6.10842	283.202	0.730083
FANCI	6	1	0.121481	6.10842	283.202	0.730083
FBXO47	6	1	0.121481	6.10842	283.202	0.730083
FERD3L	6	1	0.121481	6.10842	283.202	0.730083
FFAR4	6	1	0.121481	6.10842	283.202	0.730083
FKBP15	6	1	0.121481	6.10842	283.202	0.730083
FKBP8	6	1	0.121481	6.10842	283.202	0.730083
FOXRED2	6	1	0.121481	6.10842	283.202	0.730083
FTCD	6	1	0.121481	6.10842	283.202	0.730083
FUBP3	6	1	0.121481	6.10842	283.202	0.730083
GAD1	6	1	0.121481	6.10842	283.202	0.730083
GJD4	6	1	0.121481	6.10842	283.202	0.730083
GLS2	6	1	0.121481	6.10842	283.202	0.730083
GPC1	6	1	0.121481	6.10842	283.202	0.730083
GRAMD4	6	1	0.121481	6.10842	283.202	0.730083
GRIA3	6	1	0.121481	6.10842	283.202	0.730083
HNF4G	6	1	0.121481	6.10842	283.202	0.730083
HNRNPR	6	1	0.121481	6.10842	283.202	0.730083
HORMAD1	6	1	0.121481	6.10842	283.202	0.730083
HOXA3	6	1	0.121481	6.10842	283.202	0.730083
HOXA9	6	1	0.121481	6.10842	283.202	0.730083
IFNAR2	6	1	0.121481	6.10842	283.202	0.730083
INA	6	1	0.121481	6.10842	283.202	0.730083
IQCH	6	1	0.121481	6.10842	283.202	0.730083
IQUB	6	1	0.121481	6.10842	283.202	0.730083
ITGA1	6	1	0.121481	6.10842	283.202	0.730083
IVD	6	1	0.121481	6.10842	283.202	0.730083
KLK13	6	1	0.121481	6.10842	283.202	0.730083
KRT7	6	1	0.121481	6.10842	283.202	0.730083
KRTAP10-9	6	1	0.121481	6.10842	283.202	0.730083
LAIR1	6	1	0.121481	6.10842	283.202	0.730083
LCLAT1	6	1	0.121481	6.10842	283.202	0.730083
LDHA	6	1	0.121481	6.10842	283.202	0.730083
LHX8	6	1	0.121481	6.10842	283.202	0.730083
LRP10	6	1	0.121481	6.10842	283.202	0.730083
LRRC14	6	1	0.121481	6.10842	283.202	0.730083
LRRC49	6	1	0.121481	6.10842	283.202	0.730083
LTK	6	1	0.121481	6.10842	283.202	0.730083
MAGEA10	6	1	0.121481	6.10842	283.202	0.730083
MAML3	6	1	0.121481	6.10842	283.202	0.730083
MAN2A1	6	1	0.121481	6.10842	283.202	0.730083
MAP10	6	1	0.121481	6.10842	283.202	0.730083
MAP3K5	6	1	0.121481	6.10842	283.202	0.730083
MAP4K2	6	1	0.121481	6.10842	283.202	0.730083
MAPK8IP2	6	1	0.121481	6.10842	283.202	0.730083
MAPKAPK3	6	1	0.121481	6.10842	283.202	0.730083
MLIP	6	1	0.121481	6.10842	283.202	0.730083
MOCS3	6	1	0.121481	6.10842	283.202	0.730083
MPP7	6	1	0.121481	6.10842	283.202	0.730083
MSC	6	1	0.121481	6.10842	283.202	0.730083
MYL2	6	1	0.121481	6.10842	283.202	0.730083
MYOD1	6	1	0.121481	6.10842	283.202	0.730083
NAA35	6	1	0.121481	6.10842	283.202	0.730083
NAIF1	6	1	0.121481	6.10842	283.202	0.730083
NAP1L3	6	1	0.121481	6.10842	283.202	0.730083
NAT10	6	1	0.121481	6.10842	283.202	0.730083
NDOR1	6	1	0.121481	6.10842	283.202	0.730083
NFKBIB	6	1	0.121481	6.10842	283.202	0.730083
NOC3L	6	1	0.121481	6.10842	283.202	0.730083
NPTN	6	1	0.121481	6.10842	283.202	0.730083
OR10R2	6	1	0.121481	6.10842	283.202	0.730083
OR4C11	6	1	0.121481	6.10842	283.202	0.730083
OR5H15	6	1	0.121481	6.10842	283.202	0.730083
OR5K2	6	1	0.121481	6.10842	283.202	0.730083
PACRG	6	1	0.121481	6.10842	283.202	0.730083
PADI3	6	1	0.121481	6.10842	283.202	0.730083
PDCD6IP	6	1	0.121481	6.10842	283.202	0.730083
PENK	6	1	0.121481	6.10842	283.202	0.730083
PGAP1	6	1	0.121481	6.10842	283.202	0.730083
PKP1	6	1	0.121481	6.10842	283.202	0.730083
PLEKHG5	6	1	0.121481	6.10842	283.202	0.730083
PMS2	6	1	0.121481	6.10842	283.202	0.730083
PNMA5	6	1	0.121481	6.10842	283.202	0.730083
POFUT2	6	1	0.121481	6.10842	283.202	0.730083
POMC	6	1	0.121481	6.10842	283.202	0.730083
POU3F2	6	1	0.121481	6.10842	283.202	0.730083
POU5F2	6	1	0.121481	6.10842	283.202	0.730083
PPAPDC3	6	1	0.121481	6.10842	283.202	0.730083
PPP2R5A	6	1	0.121481	6.10842	283.202	0.730083
PSG8	6	1	0.121481	6.10842	283.202	0.730083
PSMD1	6	1	0.121481	6.10842	283.202	0.730083
PTPRE	6	1	0.121481	6.10842	283.202	0.730083
PTX4	6	1	0.121481	6.10842	283.202	0.730083
PYGO2	6	1	0.121481	6.10842	283.202	0.730083
RACGAP1	6	1	0.121481	6.10842	283.202	0.730083
RAD18	6	1	0.121481	6.10842	283.202	0.730083
RAD50	6	1	0.121481	6.10842	283.202	0.730083
RBM5	6	1	0.121481	6.10842	283.202	0.730083
RCC2	6	1	0.121481	6.10842	283.202	0.730083
REN	6	1	0.121481	6.10842	283.202	0.730083
RMDN2	6	1	0.121481	6.10842	283.202	0.730083
RSPH6A	6	1	0.121481	6.10842	283.202	0.730083
SC5D	6	1	0.121481	6.10842	283.202	0.730083
SCYL3	6	1	0.121481	6.10842	283.202	0.730083
SDR39U1	6	1	0.121481	6.10842	283.202	0.730083
SFRP1	6	1	0.121481	6.10842	283.202	0.730083
SH3GL3	6	1	0.121481	6.10842	283.202	0.730083
SHOX	6	1	0.121481	6.10842	283.202	0.730083
SIGLEC8	6	1	0.121481	6.10842	283.202	0.730083
SLC19A3	6	1	0.121481	6.10842	283.202	0.730083
SLC2A14	6	1	0.121481	6.10842	283.202	0.730083
SLC2A6	6	1	0.121481	6.10842	283.202	0.730083
SLC35A4	6	1	0.121481	6.10842	283.202	0.730083
SLC7A13	6	1	0.121481	6.10842	283.202	0.730083
SLC9B2	6	1	0.121481	6.10842	283.202	0.730083
SLFN13	6	1	0.121481	6.10842	283.202	0.730083
SNX25	6	1	0.121481	6.10842	283.202	0.730083
SNX27	6	1	0.121481	6.10842	283.202	0.730083
SPATA2	6	1	0.121481	6.10842	283.202	0.730083
SPATA31E1	6	1	0.121481	6.10842	283.202	0.730083
SPIRE2	6	1	0.121481	6.10842	283.202	0.730083
SSTR5	6	1	0.121481	6.10842	283.202	0.730083
SSX2IP	6	1	0.121481	6.10842	283.202	0.730083
STIL	6	1	0.121481	6.10842	283.202	0.730083
STON2	6	1	0.121481	6.10842	283.202	0.730083
SYT15	6	1	0.121481	6.10842	283.202	0.730083
SYT6	6	1	0.121481	6.10842	283.202	0.730083
TDP1	6	1	0.121481	6.10842	283.202	0.730083
TELO2	6	1	0.121481	6.10842	283.202	0.730083
TMCO4	6	1	0.121481	6.10842	283.202	0.730083
TMEFF2	6	1	0.121481	6.10842	283.202	0.730083
TMPRSS13	6	1	0.121481	6.10842	283.202	0.730083
TOR1AIP1	6	1	0.121481	6.10842	283.202	0.730083
TPBG	6	1	0.121481	6.10842	283.202	0.730083
TPST2	6	1	0.121481	6.10842	283.202	0.730083
TRPV6	6	1	0.121481	6.10842	283.202	0.730083
TUBA3E	6	1	0.121481	6.10842	283.202	0.730083
USP33	6	1	0.121481	6.10842	283.202	0.730083
USP47	6	1	0.121481	6.10842	283.202	0.730083
VCP	6	1	0.121481	6.10842	283.202	0.730083
WAC	6	1	0.121481	6.10842	283.202	0.730083
WNT7B	6	1	0.121481	6.10842	283.202	0.730083
XPO1	6	1	0.121481	6.10842	283.202	0.730083
ZBTB18	6	1	0.121481	6.10842	283.202	0.730083
ZBTB33	6	1	0.121481	6.10842	283.202	0.730083
ZNF441	6	1	0.121481	6.10842	283.202	0.730083
ZNF517	6	1	0.121481	6.10842	283.202	0.730083
ZNF529	6	1	0.121481	6.10842	283.202	0.730083
ZNF629	6	1	0.121481	6.10842	283.202	0.730083
ZNF700	6	1	0.121481	6.10842	283.202	0.730083
ZNF8	6	1	0.121481	6.10842	283.202	0.730083
ZRANB1	6	1	0.121481	6.10842	283.202	0.730083
ZSCAN20	6	1	0.121481	6.10842	283.202	0.730083
ABCB4	15	7	0.122267	2.22546	6.61706	0.829662
ARFGEF1	15	7	0.122267	2.22546	6.61706	0.829662
ASTN1	15	7	0.122267	2.22546	6.61706	0.829662
GPR158	15	7	0.122267	2.22546	6.61706	0.829662
HIVEP1	15	7	0.122267	2.22546	6.61706	0.829662
KIF26B	15	7	0.122267	2.22546	6.61706	0.829662
MAP1B	15	7	0.122267	2.22546	6.61706	0.829662
MYOF	15	7	0.122267	2.22546	6.61706	0.829662
POLE	15	7	0.122267	2.22546	6.61706	0.829662
SOX7	15	7	0.122267	2.22546	6.61706	0.829662
TENM2	15	7	0.122267	2.22546	6.61706	0.829662
ZNF407	15	7	0.122267	2.22546	6.61706	0.829662
ATM	24	14	0.122574	1.80609	3.91637	0.862769
DST	25	15	0.131307	1.75661	3.72104	0.855432
CHD6	20	11	0.132437	1.90204	4.53722	0.838878
DSCAM	20	11	0.132437	1.90204	4.53722	0.838878
FRAS1	20	11	0.132437	1.90204	4.53722	0.838878
GRM5	20	11	0.132437	1.90204	4.53722	0.838878
ABCA4	12	5	0.134291	2.47655	9.16487	0.791881
ADCY3	12	5	0.134291	2.47655	9.16487	0.791881
BRD3	12	5	0.134291	2.47655	9.16487	0.791881
CDH6	12	5	0.134291	2.47655	9.16487	0.791881
CEP170	12	5	0.134291	2.47655	9.16487	0.791881
DISP1	12	5	0.134291	2.47655	9.16487	0.791881
FHDC1	12	5	0.134291	2.47655	9.16487	0.791881
IFT172	12	5	0.134291	2.47655	9.16487	0.791881
KLHL14	12	5	0.134291	2.47655	9.16487	0.791881
MED13	12	5	0.134291	2.47655	9.16487	0.791881
MED13L	12	5	0.134291	2.47655	9.16487	0.791881
MICAL3	12	5	0.134291	2.47655	9.16487	0.791881
PCDHGB1	12	5	0.134291	2.47655	9.16487	0.791881
PCNX	12	5	0.134291	2.47655	9.16487	0.791881
RALGAPA1	12	5	0.134291	2.47655	9.16487	0.791881
RREB1	12	5	0.134291	2.47655	9.16487	0.791881
SCRIB	12	5	0.134291	2.47655	9.16487	0.791881
SEMA5B	12	5	0.134291	2.47655	9.16487	0.791881
SMG6	12	5	0.134291	2.47655	9.16487	0.791881
TRIP12	12	5	0.134291	2.47655	9.16487	0.791881
TRPC6	12	5	0.134291	2.47655	9.16487	0.791881
UNC13B	12	5	0.134291	2.47655	9.16487	0.791881
FAT3	39	27	0.135278	1.54996	2.77483	0.875941
COL12A1	32	21	0.137619	1.62001	3.09313	0.863717
USH2A	32	21	0.137619	1.62001	3.09313	0.863717
C3	16	8	0.138272	2.07788	5.76181	0.813873
HIVEP2	16	8	0.138272	2.07788	5.76181	0.813873
JARID2	16	8	0.138272	2.07788	5.76181	0.813873
MYH2	16	8	0.138272	2.07788	5.76181	0.813873
NOTCH4	16	8	0.138272	2.07788	5.76181	0.813873
RIF1	16	8	0.138272	2.07788	5.76181	0.813873
TEX15	16	8	0.138272	2.07788	5.76181	0.813873
ANKRD30B	3	8	0.139491	0.363695	1.5459	0.0611768
CWF19L2	3	8	0.139491	0.363695	1.5459	0.0611768
HHIPL2	3	8	0.139491	0.363695	1.5459	0.0611768
LARP7	3	8	0.139491	0.363695	1.5459	0.0611768
OR10X1	3	8	0.139491	0.363695	1.5459	0.0611768
SUGP2	3	8	0.139491	0.363695	1.5459	0.0611768
ABCB6	9	3	0.139491	3.07572	17.9457	0.751733
ACTL7A	9	3	0.139491	3.07572	17.9457	0.751733
ALOX12B	9	3	0.139491	3.07572	17.9457	0.751733
ANAPC1	9	3	0.139491	3.07572	17.9457	0.751733
AP3B2	9	3	0.139491	3.07572	17.9457	0.751733
AP4E1	9	3	0.139491	3.07572	17.9457	0.751733
ARHGAP28	9	3	0.139491	3.07572	17.9457	0.751733
ASTE1	9	3	0.139491	3.07572	17.9457	0.751733
ATP11B	9	3	0.139491	3.07572	17.9457	0.751733
ATP13A3	9	3	0.139491	3.07572	17.9457	0.751733
ATP1A1	9	3	0.139491	3.07572	17.9457	0.751733
BAZ1A	9	3	0.139491	3.07572	17.9457	0.751733
CCT8L2	9	3	0.139491	3.07572	17.9457	0.751733
CD5L	9	3	0.139491	3.07572	17.9457	0.751733
CES2	9	3	0.139491	3.07572	17.9457	0.751733
CHSY3	9	3	0.139491	3.07572	17.9457	0.751733
CLEC14A	9	3	0.139491	3.07572	17.9457	0.751733
CNKSR2	9	3	0.139491	3.07572	17.9457	0.751733
COL16A1	9	3	0.139491	3.07572	17.9457	0.751733
CYP4F2	9	3	0.139491	3.07572	17.9457	0.751733
DHX37	9	3	0.139491	3.07572	17.9457	0.751733
DHX9	9	3	0.139491	3.07572	17.9457	0.751733
DPYSL3	9	3	0.139491	3.07572	17.9457	0.751733
EPAS1	9	3	0.139491	3.07572	17.9457	0.751733
EPB41L5	9	3	0.139491	3.07572	17.9457	0.751733
FAM129B	9	3	0.139491	3.07572	17.9457	0.751733
FASTKD1	9	3	0.139491	3.07572	17.9457	0.751733
FSTL4	9	3	0.139491	3.07572	17.9457	0.751733
GPR116	9	3	0.139491	3.07572	17.9457	0.751733
GPR133	9	3	0.139491	3.07572	17.9457	0.751733
HAUS6	9	3	0.139491	3.07572	17.9457	0.751733
JAK1	9	3	0.139491	3.07572	17.9457	0.751733
KBTBD2	9	3	0.139491	3.07572	17.9457	0.751733
KIAA0196	9	3	0.139491	3.07572	17.9457	0.751733
LIFR	9	3	0.139491	3.07572	17.9457	0.751733
LMBRD1	9	3	0.139491	3.07572	17.9457	0.751733
MEN1	9	3	0.139491	3.07572	17.9457	0.751733
MLH3	9	3	0.139491	3.07572	17.9457	0.751733
MRGPRX2	9	3	0.139491	3.07572	17.9457	0.751733
N4BP2	9	3	0.139491	3.07572	17.9457	0.751733
NES	9	3	0.139491	3.07572	17.9457	0.751733
NHS	9	3	0.139491	3.07572	17.9457	0.751733
NLRP1	9	3	0.139491	3.07572	17.9457	0.751733
NOX5	9	3	0.139491	3.07572	17.9457	0.751733
NPAS3	9	3	0.139491	3.07572	17.9457	0.751733
OR2G6	9	3	0.139491	3.07572	17.9457	0.751733
PLEKHH2	9	3	0.139491	3.07572	17.9457	0.751733
PRDM10	9	3	0.139491	3.07572	17.9457	0.751733
PSD2	9	3	0.139491	3.07572	17.9457	0.751733
PSMD2	9	3	0.139491	3.07572	17.9457	0.751733
PTGS1	9	3	0.139491	3.07572	17.9457	0.751733
RFX7	9	3	0.139491	3.07572	17.9457	0.751733
SEZ6	9	3	0.139491	3.07572	17.9457	0.751733
SLC38A4	9	3	0.139491	3.07572	17.9457	0.751733
SLITRK4	9	3	0.139491	3.07572	17.9457	0.751733
SPATA18	9	3	0.139491	3.07572	17.9457	0.751733
ST8SIA1	9	3	0.139491	3.07572	17.9457	0.751733
TECPR2	9	3	0.139491	3.07572	17.9457	0.751733
TRPM7	9	3	0.139491	3.07572	17.9457	0.751733
TYR	9	3	0.139491	3.07572	17.9457	0.751733
UBQLN3	9	3	0.139491	3.07572	17.9457	0.751733
USP32	9	3	0.139491	3.07572	17.9457	0.751733
USP54	9	3	0.139491	3.07572	17.9457	0.751733
WDR16	9	3	0.139491	3.07572	17.9457	0.751733
ZC3H6	9	3	0.139491	3.07572	17.9457	0.751733
ZNF107	9	3	0.139491	3.07572	17.9457	0.751733
ZNF445	9	3	0.139491	3.07572	17.9457	0.751733
ZNF549	9	3	0.139491	3.07572	17.9457	0.751733
ZNF644	9	3	0.139491	3.07572	17.9457	0.751733
ZNF687	9	3	0.139491	3.07572	17.9457	0.751733
UTRN	21	12	0.143784	1.83139	4.22159	0.829873
GLI3	27	17	0.14798	1.67525	3.4102	0.843677
COL5A1	17	9	0.153547	1.96317	5.14275	0.801769
CUL9	17	9	0.153547	1.96317	5.14275	0.801769
DSEL	17	9	0.153547	1.96317	5.14275	0.801769
KCNB2	17	9	0.153547	1.96317	5.14275	0.801769
TLN2	17	9	0.153547	1.96317	5.14275	0.801769
IGSF10	22	13	0.154706	1.77165	3.96383	0.822474
KIAA1109	22	13	0.154706	1.77165	3.96383	0.822474
PKHD1L1	22	13	0.154706	1.77165	3.96383	0.822474
XIRP2	28	18	0.155919	1.64142	3.28402	0.838942
ADAMTS9	13	6	0.156132	2.23673	7.34334	0.772146
COL27A1	13	6	0.156132	2.23673	7.34334	0.772146
DOCK1	13	6	0.156132	2.23673	7.34334	0.772146
FBXL7	13	6	0.156132	2.23673	7.34334	0.772146
GBF1	6	12	0.156132	0.481582	1.42326	0.144936
GOLGA4	13	6	0.156132	2.23673	7.34334	0.772146
GPATCH8	13	6	0.156132	2.23673	7.34334	0.772146
LRFN3	13	6	0.156132	2.23673	7.34334	0.772146
NFATC2	13	6	0.156132	2.23673	7.34334	0.772146
NPBWR1	13	6	0.156132	2.23673	7.34334	0.772146
PEAK1	13	6	0.156132	2.23673	7.34334	0.772146
PIK3C2B	13	6	0.156132	2.23673	7.34334	0.772146
PLXNA3	13	6	0.156132	2.23673	7.34334	0.772146
SAMD9L	13	6	0.156132	2.23673	7.34334	0.772146
SETD1A	13	6	0.156132	2.23673	7.34334	0.772146
SHANK1	13	6	0.156132	2.23673	7.34334	0.772146
SORBS2	13	6	0.156132	2.23673	7.34334	0.772146
TET1	13	6	0.156132	2.23673	7.34334	0.772146
TRERF1	13	6	0.156132	2.23673	7.34334	0.772146
TTK	13	6	0.156132	2.23673	7.34334	0.772146
WDR62	13	6	0.156132	2.23673	7.34334	0.772146
ZMYM4	13	6	0.156132	2.23673	7.34334	0.772146
FAT2	29	19	0.163597	1.61119	3.17309	0.834809
COL22A1	18	10	0.168087	1.87145	4.67648	0.79234
EPHA5	18	10	0.168087	1.87145	4.67648	0.79234
NOS1	18	10	0.168087	1.87145	4.67648	0.79234
VWF	18	10	0.168087	1.87145	4.67648	0.79234
TESPA1	4	9	0.17131	0.430801	1.57789	0.0951871
A2ML1	10	4	0.17131	2.5645	11.4132	0.72297
ABCC6	10	4	0.17131	2.5645	11.4132	0.72297
ADAM21	10	4	0.17131	2.5645	11.4132	0.72297
ADCY7	10	4	0.17131	2.5645	11.4132	0.72297
ARHGEF15	10	4	0.17131	2.5645	11.4132	0.72297
BRAF	10	4	0.17131	2.5645	11.4132	0.72297
CAND2	10	4	0.17131	2.5645	11.4132	0.72297
CC2D2A	10	4	0.17131	2.5645	11.4132	0.72297
CGN	10	4	0.17131	2.5645	11.4132	0.72297
COL3A1	10	4	0.17131	2.5645	11.4132	0.72297
CYLC2	10	4	0.17131	2.5645	11.4132	0.72297
CYLD	10	4	0.17131	2.5645	11.4132	0.72297
DAO	10	4	0.17131	2.5645	11.4132	0.72297
DDX60	10	4	0.17131	2.5645	11.4132	0.72297
EHMT2	10	4	0.17131	2.5645	11.4132	0.72297
ELL2	10	4	0.17131	2.5645	11.4132	0.72297
EPHA10	10	4	0.17131	2.5645	11.4132	0.72297
FGD3	10	4	0.17131	2.5645	11.4132	0.72297
FZD8	10	4	0.17131	2.5645	11.4132	0.72297
GLIS3	10	4	0.17131	2.5645	11.4132	0.72297
GUCY1A3	10	4	0.17131	2.5645	11.4132	0.72297
HNRNPM	10	4	0.17131	2.5645	11.4132	0.72297
KCNQ2	10	4	0.17131	2.5645	11.4132	0.72297
KIF3C	10	4	0.17131	2.5645	11.4132	0.72297
MAP3K12	10	4	0.17131	2.5645	11.4132	0.72297
MST1R	10	4	0.17131	2.5645	11.4132	0.72297
MXRA8	10	4	0.17131	2.5645	11.4132	0.72297
NCAPD3	10	4	0.17131	2.5645	11.4132	0.72297
NCOA1	10	4	0.17131	2.5645	11.4132	0.72297
NUP160	10	4	0.17131	2.5645	11.4132	0.72297
OR2T12	10	4	0.17131	2.5645	11.4132	0.72297
PPFIA4	10	4	0.17131	2.5645	11.4132	0.72297
RASGRF2	10	4	0.17131	2.5645	11.4132	0.72297
RFX2	10	4	0.17131	2.5645	11.4132	0.72297
RLF	10	4	0.17131	2.5645	11.4132	0.72297
SHANK2	10	4	0.17131	2.5645	11.4132	0.72297
SLC6A15	10	4	0.17131	2.5645	11.4132	0.72297
SPTLC3	10	4	0.17131	2.5645	11.4132	0.72297
SRRM1	10	4	0.17131	2.5645	11.4132	0.72297
TF	10	4	0.17131	2.5645	11.4132	0.72297
THBS2	10	4	0.17131	2.5645	11.4132	0.72297
UVSSA	10	4	0.17131	2.5645	11.4132	0.72297
WNK3	10	4	0.17131	2.5645	11.4132	0.72297
ZFP36L2	10	4	0.17131	2.5645	11.4132	0.72297
ZNF142	10	4	0.17131	2.5645	11.4132	0.72297
CAMKV	2	6	0.174388	0.325217	1.84938	0.03171
CDC16	2	6	0.174388	0.325217	1.84938	0.03171
DEPDC1	2	6	0.174388	0.325217	1.84938	0.03171
DYTN	2	6	0.174388	0.325217	1.84938	0.03171
EMC1	2	6	0.174388	0.325217	1.84938	0.03171
LIMD1	2	6	0.174388	0.325217	1.84938	0.03171
MOCS1	2	6	0.174388	0.325217	1.84938	0.03171
NEXN	2	6	0.174388	0.325217	1.84938	0.03171
NLGN4Y	2	6	0.174388	0.325217	1.84938	0.03171
PPARD	2	6	0.174388	0.325217	1.84938	0.03171
PRKCB	2	6	0.174388	0.325217	1.84938	0.03171
PTBP1	2	6	0.174388	0.325217	1.84938	0.03171
PTGDR	2	6	0.174388	0.325217	1.84938	0.03171
RALYL	2	6	0.174388	0.325217	1.84938	0.03171
SLC26A3	2	6	0.174388	0.325217	1.84938	0.03171
SLC39A4	2	6	0.174388	0.325217	1.84938	0.03171
SMARCA1	2	6	0.174388	0.325217	1.84938	0.03171
ZNF398	2	6	0.174388	0.325217	1.84938	0.03171
ACAD11	7	2	0.174388	3.56717	35.6433	0.667173
ACE2	7	2	0.174388	3.56717	35.6433	0.667173
ADAM28	7	2	0.174388	3.56717	35.6433	0.667173
ADCK3	7	2	0.174388	3.56717	35.6433	0.667173
ADCYAP1R1	7	2	0.174388	3.56717	35.6433	0.667173
AFTPH	7	2	0.174388	3.56717	35.6433	0.667173
AHI1	7	2	0.174388	3.56717	35.6433	0.667173
ALCAM	7	2	0.174388	3.56717	35.6433	0.667173
ALPP	7	2	0.174388	3.56717	35.6433	0.667173
AMOTL1	7	2	0.174388	3.56717	35.6433	0.667173
ANGPT1	7	2	0.174388	3.56717	35.6433	0.667173
ANKRD13B	7	2	0.174388	3.56717	35.6433	0.667173
ASAP2	7	2	0.174388	3.56717	35.6433	0.667173
ASTL	7	2	0.174388	3.56717	35.6433	0.667173
ASXL2	7	2	0.174388	3.56717	35.6433	0.667173
ATXN2	7	2	0.174388	3.56717	35.6433	0.667173
B3GNT5	7	2	0.174388	3.56717	35.6433	0.667173
BLK	7	2	0.174388	3.56717	35.6433	0.667173
BPIFB6	7	2	0.174388	3.56717	35.6433	0.667173
CASC3	7	2	0.174388	3.56717	35.6433	0.667173
CCDC19	7	2	0.174388	3.56717	35.6433	0.667173
CCNF	7	2	0.174388	3.56717	35.6433	0.667173
CDCA2	7	2	0.174388	3.56717	35.6433	0.667173
CLCN2	7	2	0.174388	3.56717	35.6433	0.667173
COBLL1	7	2	0.174388	3.56717	35.6433	0.667173
COL4A6	7	2	0.174388	3.56717	35.6433	0.667173
CXorf22	7	2	0.174388	3.56717	35.6433	0.667173
CXorf67	7	2	0.174388	3.56717	35.6433	0.667173
CYP4B1	7	2	0.174388	3.56717	35.6433	0.667173
CYP4F11	7	2	0.174388	3.56717	35.6433	0.667173
DGKE	7	2	0.174388	3.56717	35.6433	0.667173
DMPK	7	2	0.174388	3.56717	35.6433	0.667173
DPF3	7	2	0.174388	3.56717	35.6433	0.667173
DRD2	7	2	0.174388	3.56717	35.6433	0.667173
DTX4	7	2	0.174388	3.56717	35.6433	0.667173
EPS8L3	7	2	0.174388	3.56717	35.6433	0.667173
ERCC3	7	2	0.174388	3.56717	35.6433	0.667173
ERN2	7	2	0.174388	3.56717	35.6433	0.667173
ETV6	7	2	0.174388	3.56717	35.6433	0.667173
FAM160B1	7	2	0.174388	3.56717	35.6433	0.667173
FASTKD3	7	2	0.174388	3.56717	35.6433	0.667173
FASTKD5	7	2	0.174388	3.56717	35.6433	0.667173
FGD4	7	2	0.174388	3.56717	35.6433	0.667173
FGD5	7	2	0.174388	3.56717	35.6433	0.667173
FGFR2	7	2	0.174388	3.56717	35.6433	0.667173
FYCO1	7	2	0.174388	3.56717	35.6433	0.667173
FZD7	7	2	0.174388	3.56717	35.6433	0.667173
GABRB3	7	2	0.174388	3.56717	35.6433	0.667173
GABRG3	7	2	0.174388	3.56717	35.6433	0.667173
GDF5	7	2	0.174388	3.56717	35.6433	0.667173
GGNBP2	7	2	0.174388	3.56717	35.6433	0.667173
GHSR	7	2	0.174388	3.56717	35.6433	0.667173
GLDN	7	2	0.174388	3.56717	35.6433	0.667173
GLIPR1L2	7	2	0.174388	3.56717	35.6433	0.667173
HDC	7	2	0.174388	3.56717	35.6433	0.667173
HIP1R	7	2	0.174388	3.56717	35.6433	0.667173
HNRNPCL1	7	2	0.174388	3.56717	35.6433	0.667173
HOOK1	7	2	0.174388	3.56717	35.6433	0.667173
IREB2	7	2	0.174388	3.56717	35.6433	0.667173
ITIH2	7	2	0.174388	3.56717	35.6433	0.667173
KBTBD4	7	2	0.174388	3.56717	35.6433	0.667173
KCND1	7	2	0.174388	3.56717	35.6433	0.667173
KCNF1	7	2	0.174388	3.56717	35.6433	0.667173
KCNS1	7	2	0.174388	3.56717	35.6433	0.667173
KCTD9	7	2	0.174388	3.56717	35.6433	0.667173
KDM7A	7	2	0.174388	3.56717	35.6433	0.667173
KIAA0319	7	2	0.174388	3.56717	35.6433	0.667173
KIAA1522	7	2	0.174388	3.56717	35.6433	0.667173
KIF22	7	2	0.174388	3.56717	35.6433	0.667173
KLHL6	7	2	0.174388	3.56717	35.6433	0.667173
LLGL1	7	2	0.174388	3.56717	35.6433	0.667173
LRRC31	7	2	0.174388	3.56717	35.6433	0.667173
MAGEB3	7	2	0.174388	3.56717	35.6433	0.667173
MAGEB6	7	2	0.174388	3.56717	35.6433	0.667173
MAP4K4	7	2	0.174388	3.56717	35.6433	0.667173
MAP7D1	7	2	0.174388	3.56717	35.6433	0.667173
MCHR1	7	2	0.174388	3.56717	35.6433	0.667173
MEGF6	7	2	0.174388	3.56717	35.6433	0.667173
MMP10	7	2	0.174388	3.56717	35.6433	0.667173
MOXD1	7	2	0.174388	3.56717	35.6433	0.667173
MYBPC3	7	2	0.174388	3.56717	35.6433	0.667173
MYCBPAP	7	2	0.174388	3.56717	35.6433	0.667173
MYO1B	7	2	0.174388	3.56717	35.6433	0.667173
MYO1E	7	2	0.174388	3.56717	35.6433	0.667173
MYO1H	7	2	0.174388	3.56717	35.6433	0.667173
MYO9B	7	2	0.174388	3.56717	35.6433	0.667173
NEDD9	7	2	0.174388	3.56717	35.6433	0.667173
NLGN2	7	2	0.174388	3.56717	35.6433	0.667173
OAS2	7	2	0.174388	3.56717	35.6433	0.667173
OR4D5	7	2	0.174388	3.56717	35.6433	0.667173
OR4S2	7	2	0.174388	3.56717	35.6433	0.667173
OR52E8	7	2	0.174388	3.56717	35.6433	0.667173
OSBPL7	7	2	0.174388	3.56717	35.6433	0.667173
OTUD7A	7	2	0.174388	3.56717	35.6433	0.667173
PAN3	7	2	0.174388	3.56717	35.6433	0.667173
PAX9	7	2	0.174388	3.56717	35.6433	0.667173
PEX1	7	2	0.174388	3.56717	35.6433	0.667173
PHF21A	7	2	0.174388	3.56717	35.6433	0.667173
PHF8	7	2	0.174388	3.56717	35.6433	0.667173
PIK3R2	7	2	0.174388	3.56717	35.6433	0.667173
PMFBP1	7	2	0.174388	3.56717	35.6433	0.667173
POLN	7	2	0.174388	3.56717	35.6433	0.667173
POU2F3	7	2	0.174388	3.56717	35.6433	0.667173
PPARGC1B	7	2	0.174388	3.56717	35.6433	0.667173
PRAMEF2	7	2	0.174388	3.56717	35.6433	0.667173
PSIP1	7	2	0.174388	3.56717	35.6433	0.667173
PUS7	7	2	0.174388	3.56717	35.6433	0.667173
PYROXD2	7	2	0.174388	3.56717	35.6433	0.667173
R3HDM1	7	2	0.174388	3.56717	35.6433	0.667173
RABEP1	7	2	0.174388	3.56717	35.6433	0.667173
RALGDS	7	2	0.174388	3.56717	35.6433	0.667173
RFX5	7	2	0.174388	3.56717	35.6433	0.667173
RHO	7	2	0.174388	3.56717	35.6433	0.667173
RIMKLB	7	2	0.174388	3.56717	35.6433	0.667173
RNF111	7	2	0.174388	3.56717	35.6433	0.667173
RSBN1	7	2	0.174388	3.56717	35.6433	0.667173
RTEL1	7	2	0.174388	3.56717	35.6433	0.667173
RTN1	7	2	0.174388	3.56717	35.6433	0.667173
RUFY3	7	2	0.174388	3.56717	35.6433	0.667173
SATB2	7	2	0.174388	3.56717	35.6433	0.667173
SENP3	7	2	0.174388	3.56717	35.6433	0.667173
SEPT14	7	2	0.174388	3.56717	35.6433	0.667173
SEPT9	7	2	0.174388	3.56717	35.6433	0.667173
SFI1	7	2	0.174388	3.56717	35.6433	0.667173
SLAMF1	7	2	0.174388	3.56717	35.6433	0.667173
SLC12A3	7	2	0.174388	3.56717	35.6433	0.667173
SLC12A6	7	2	0.174388	3.56717	35.6433	0.667173
SLC17A4	7	2	0.174388	3.56717	35.6433	0.667173
SLC27A6	7	2	0.174388	3.56717	35.6433	0.667173
SLC2A10	7	2	0.174388	3.56717	35.6433	0.667173
SLC2A3	7	2	0.174388	3.56717	35.6433	0.667173
SLC30A3	7	2	0.174388	3.56717	35.6433	0.667173
SLC34A2	7	2	0.174388	3.56717	35.6433	0.667173
SLC6A9	7	2	0.174388	3.56717	35.6433	0.667173
SLC7A2	7	2	0.174388	3.56717	35.6433	0.667173
SMARCAD1	7	2	0.174388	3.56717	35.6433	0.667173
SOX17	7	2	0.174388	3.56717	35.6433	0.667173
STK33	7	2	0.174388	3.56717	35.6433	0.667173
SWT1	7	2	0.174388	3.56717	35.6433	0.667173
SYN3	7	2	0.174388	3.56717	35.6433	0.667173
TGM7	7	2	0.174388	3.56717	35.6433	0.667173
TKTL1	7	2	0.174388	3.56717	35.6433	0.667173
TPCN1	7	2	0.174388	3.56717	35.6433	0.667173
TRIM49	7	2	0.174388	3.56717	35.6433	0.667173
TRIM6	7	2	0.174388	3.56717	35.6433	0.667173
UBA2	7	2	0.174388	3.56717	35.6433	0.667173
UBN1	7	2	0.174388	3.56717	35.6433	0.667173
UGGT1	7	2	0.174388	3.56717	35.6433	0.667173
USP30	7	2	0.174388	3.56717	35.6433	0.667173
USP6	7	2	0.174388	3.56717	35.6433	0.667173
WARS2	7	2	0.174388	3.56717	35.6433	0.667173
WFS1	7	2	0.174388	3.56717	35.6433	0.667173
XYLT1	7	2	0.174388	3.56717	35.6433	0.667173
YTHDF2	7	2	0.174388	3.56717	35.6433	0.667173
ZHX1	7	2	0.174388	3.56717	35.6433	0.667173
ZMYND11	7	2	0.174388	3.56717	35.6433	0.667173
ZNF382	7	2	0.174388	3.56717	35.6433	0.667173
ZNF419	7	2	0.174388	3.56717	35.6433	0.667173
ZNF492	7	2	0.174388	3.56717	35.6433	0.667173
ZNF790	7	2	0.174388	3.56717	35.6433	0.667173
ZP2	7	2	0.174388	3.56717	35.6433	0.667173
MAP2	24	15	0.175286	1.6762	3.5674	0.811078
ABCA10	14	7	0.176576	2.06544	6.19902	0.758272
CTNNB1	14	7	0.176576	2.06544	6.19902	0.758272
DLGAP2	14	7	0.176576	2.06544	6.19902	0.758272
GRIN2A	14	7	0.176576	2.06544	6.19902	0.758272
IGF2R	14	7	0.176576	2.06544	6.19902	0.758272
IGSF9B	14	7	0.176576	2.06544	6.19902	0.758272
KIDINS220	14	7	0.176576	2.06544	6.19902	0.758272
MAP2K7	14	7	0.176576	2.06544	6.19902	0.758272
NTNG1	14	7	0.176576	2.06544	6.19902	0.758272
PLEKHA6	14	7	0.176576	2.06544	6.19902	0.758272
PRRC2B	14	7	0.176576	2.06544	6.19902	0.758272
SALL3	14	7	0.176576	2.06544	6.19902	0.758272
SLC12A7	14	7	0.176576	2.06544	6.19902	0.758272
ZNF106	14	7	0.176576	2.06544	6.19902	0.758272
CUBN	31	21	0.178191	1.55948	2.98681	0.828
LRRK2	31	21	0.178191	1.55948	2.98681	0.828
MYH7	19	11	0.181907	1.79644	4.31248	0.784904
CSMD1	42	31	0.191788	1.44682	2.51884	0.837989
PXDNL	12	19	0.195031	0.603522	1.35635	0.258572
DSCAML1	20	12	0.195031	1.73398	4.02068	0.778985
FMN2	20	12	0.195031	1.73398	4.02068	0.778985
LYST	20	12	0.195031	1.73398	4.02068	0.778985
BRWD1	15	8	0.195669	1.93703	5.41799	0.748236
FLNB	15	8	0.195669	1.93703	5.41799	0.748236
GCN1L1	15	8	0.195669	1.93703	5.41799	0.748236
KCNH8	15	8	0.195669	1.93703	5.41799	0.748236
MYH7B	15	8	0.195669	1.93703	5.41799	0.748236
PCDH18	15	8	0.195669	1.93703	5.41799	0.748236
PCDH9	15	8	0.195669	1.93703	5.41799	0.748236
PCDHB7	15	8	0.195669	1.93703	5.41799	0.748236
RASA1	15	8	0.195669	1.93703	5.41799	0.748236
TRPM3	15	8	0.195669	1.93703	5.41799	0.748236
ADAMTS2	11	5	0.200166	2.25777	8.46216	0.705645
ARHGAP31	11	5	0.200166	2.25777	8.46216	0.705645
ATAD2	11	5	0.200166	2.25777	8.46216	0.705645
ATG2A	11	5	0.200166	2.25777	8.46216	0.705645
ATXN1	11	5	0.200166	2.25777	8.46216	0.705645
BAZ2B	11	5	0.200166	2.25777	8.46216	0.705645
CACNA2D1	11	5	0.200166	2.25777	8.46216	0.705645
CDC42BPB	11	5	0.200166	2.25777	8.46216	0.705645
CDH20	11	5	0.200166	2.25777	8.46216	0.705645
CLUH	11	5	0.200166	2.25777	8.46216	0.705645
DEPDC5	11	5	0.200166	2.25777	8.46216	0.705645
ELMSAN1	11	5	0.200166	2.25777	8.46216	0.705645
IRX6	11	5	0.200166	2.25777	8.46216	0.705645
JPH1	11	5	0.200166	2.25777	8.46216	0.705645
KCNJ3	11	5	0.200166	2.25777	8.46216	0.705645
KDM3B	11	5	0.200166	2.25777	8.46216	0.705645
KIF17	11	5	0.200166	2.25777	8.46216	0.705645
LPHN1	11	5	0.200166	2.25777	8.46216	0.705645
LTBP1	11	5	0.200166	2.25777	8.46216	0.705645
MAP3K4	11	5	0.200166	2.25777	8.46216	0.705645
NFATC4	11	5	0.200166	2.25777	8.46216	0.705645
NYAP1	11	5	0.200166	2.25777	8.46216	0.705645
OR4N2	11	5	0.200166	2.25777	8.46216	0.705645
PCDHB3	11	5	0.200166	2.25777	8.46216	0.705645
PHRF1	11	5	0.200166	2.25777	8.46216	0.705645
POLR2A	11	5	0.200166	2.25777	8.46216	0.705645
POLR3A	11	5	0.200166	2.25777	8.46216	0.705645
PRPF8	11	5	0.200166	2.25777	8.46216	0.705645
RNF31	11	5	0.200166	2.25777	8.46216	0.705645
ZBBX	11	5	0.200166	2.25777	8.46216	0.705645
CDC42BPG	5	10	0.200166	0.484433	1.59297	0.127297
DDB1	5	10	0.200166	0.484433	1.59297	0.127297
KCNN2	5	10	0.200166	0.484433	1.59297	0.127297
SLC4A11	5	10	0.200166	0.484433	1.59297	0.127297
CDH1	13	20	0.207493	0.620909	1.3602	0.274323
BSN	21	13	0.207493	1.68117	3.7825	0.774241
ERBB3	21	13	0.207493	1.68117	3.7825	0.774241
LAMA2	21	13	0.207493	1.68117	3.7825	0.774241
ARID1B	16	9	0.21349	1.83719	4.85164	0.740962
CNOT1	16	9	0.21349	1.83719	4.85164	0.740962
DCAF12L2	16	9	0.21349	1.83719	4.85164	0.740962
EPHA3	16	9	0.21349	1.83719	4.85164	0.740962
[truncated: 4,050 more rows]

## Sheet: Table S3
Table S3 Result from GO enrichment pathway analysis
ID	Description	GeneRatio	BgRatio	pvalue	geneID	Count	FDR	category
GO:0051168	nuclear export	31/511	194/18670	1.89496e-15	XPO4/NUP98/NUP133/NUP188/PTPN11/DHX9/XPO5/TSC1/XPOT/TPR/NUP205/DHX38/CPSF6/SMG1/POM121/XPO1/NUP160/NUP155/RANBP2/NUP214/NCBP1/POM121C/SMURF1/SMG7/UHMK1/CTDSPL2/NUP107/ZC3H11A/CPSF2/DUSP16/NUP153	31	7.645e-13	BP
GO:0051236	establishment of RNA localization	31/511	196/18670	2.54409e-15	NUP98/NUP133/NUP188/AHCTF1/DHX9/XPO5/TSC1/XPOT/TPR/NUP205/DHX38/CPSF6/SMG1/POM121/XPO1/NUP160/ATR/NUP155/RANBP2/NUP214/NCBP1/POM121C/SMG7/NUP107/ZC3H11A/ATM/CPSF2/HNRNPU/NUP153/CKAP5/LRPPRC	31	7.645e-13	BP
GO:0006611	protein export from nucleus	29/511	179/18670	1.07527e-14	XPO4/NUP98/NUP133/NUP188/PTPN11/XPO5/TSC1/XPOT/TPR/NUP205/DHX38/SMG1/POM121/XPO1/NUP160/NUP155/RANBP2/NUP214/NCBP1/POM121C/SMURF1/SMG7/UHMK1/CTDSPL2/NUP107/ZC3H11A/CPSF2/DUSP16/NUP153	29	2.15412e-12	BP
GO:0097064	ncRNA export from nucleus	15/511	38/18670	2.56466e-14	NUP98/NUP133/NUP188/TSC1/XPOT/TPR/NUP205/POM121/NUP160/NUP155/RANBP2/NUP214/POM121C/NUP107/NUP153	15	3.72793e-12	BP
GO:0006405	RNA export from nucleus	25/511	135/18670	3.19672e-14	NUP98/NUP133/NUP188/DHX9/XPO5/TSC1/XPOT/TPR/NUP205/DHX38/CPSF6/SMG1/POM121/XPO1/NUP160/NUP155/RANBP2/NUP214/NCBP1/POM121C/SMG7/NUP107/ZC3H11A/CPSF2/NUP153	25	3.72793e-12	BP
GO:0006403	RNA localization	32/511	230/18670	3.72173e-14	NUP98/NUP133/NUP188/AHCTF1/DHX9/XPO5/TSC1/XPOT/TPR/NUP205/DHX38/CPSF6/SMG1/POM121/XPO1/NUP160/ATR/NUP155/RANBP2/NUP214/NCBP1/POM121C/SMG7/NUP107/ZC3H11A/ATM/CPSF2/HNRNPU/PARN/NUP153/CKAP5/LRPPRC	32	3.72793e-12	BP
GO:0050657	nucleic acid transport	29/511	193/18670	8.0407e-14	NUP98/NUP133/NUP188/AHCTF1/DHX9/XPO5/TSC1/XPOT/TPR/NUP205/DHX38/CPSF6/SMG1/POM121/XPO1/NUP160/NUP155/RANBP2/NUP214/NCBP1/POM121C/SMG7/NUP107/ZC3H11A/CPSF2/HNRNPU/NUP153/CKAP5/LRPPRC	29	5.62219e-12	BP
GO:0050658	RNA transport	29/511	193/18670	8.0407e-14	NUP98/NUP133/NUP188/AHCTF1/DHX9/XPO5/TSC1/XPOT/TPR/NUP205/DHX38/CPSF6/SMG1/POM121/XPO1/NUP160/NUP155/RANBP2/NUP214/NCBP1/POM121C/SMG7/NUP107/ZC3H11A/CPSF2/HNRNPU/NUP153/CKAP5/LRPPRC	29	5.62219e-12	BP
GO:0006409	tRNA export from nucleus	14/511	34/18670	9.35473e-14	NUP98/NUP133/NUP188/XPOT/TPR/NUP205/POM121/NUP160/NUP155/RANBP2/NUP214/POM121C/NUP107/NUP153	14	5.62219e-12	BP
GO:0071431	tRNA complex transportation	14/511	34/18670	9.35473e-14	NUP98/NUP133/NUP188/XPOT/TPR/NUP205/POM121/NUP160/NUP155/RANBP2/NUP214/POM121C/NUP107/NUP153	14	5.62219e-12	BP
GO:0017056	structural constituent of nuclear pore	12/513	28/17697	6.18227e-12	NUP98/NUP133/NUP188/TPR/NUP205/POM121/NUP160/NUP155/NUP214/POM121C/NUP107/NUP153	12	8.53154e-10	MF
GO:0042393	histone binding	22/513	197/17697	6.74418e-08	SMARCC2/SMARCC1/MLLT10/SART3/PSME4/KDM5A/SPTY2D1/RESF1/MBTD1/PHF8/PHF6/BAZ1B/RAG1/MSH6/INO80/ATAD2B/YEATS2/BAZ2A/TBL1XR1/TAF1/RBBP5/KDM1B	22	4.65348e-06	MF
GO:0140098	catalytic activity, acting on RNA	30/513	386/17697	1.03139e-06	DDX21/DIS3/ERI2/CRCP/DDX50/PAN2/DHX9/ANGEL2/SNRNP200/DHX35/QTRT2/DHX38/POLR2B/XRN2/CNOT1/POLR3A/ZCCHC4/DDX31/TARBP1/AQR/POLR1A/EPRS1/CDKAL1/PARN/IARS1/TYW1/DHX8/PUS10/PAN3/DDX52	30	4.28124e-05	MF
GO:0004386	helicase activity	18/513	163/17697	1.24094e-06	DDX21/EP400/BTAF1/DDX50/MRE11/DHX9/SNRNP200/DHX35/DHX38/SHPRH/SETX/INO80/DDX31/AQR/ERCC6L2/DHX8/ZRANB3/DDX52	18	4.28124e-05	MF
GO:0000175	3'-5'-exoribonuclease activity	8/513	34/17697	4.41004e-06	DIS3/ERI2/PAN2/ANGEL2/XRN2/CNOT1/PARN/PAN3	8	0.000112101	MF
GO:0016796	exonuclease activity	10/513	57/17697	4.87397e-06	DIS3/ERI2/PAN2/MRE11/ANGEL2/XRN2/DCLRE1A/CNOT1/PARN/PAN3	10	0.000112101	MF
GO:0016896	exoribonuclease activity	8/513	36/17697	6.98459e-06	DIS3/ERI2/PAN2/ANGEL2/XRN2/CNOT1/PARN/PAN3	8	0.000137696	MF
GO:0004532	exoribonuclease activity	8/513	38/17697	1.07268e-05	DIS3/ERI2/PAN2/ANGEL2/XRN2/CNOT1/PARN/PAN3	8	0.000185038	MF
GO:0004674	protein serine/threonine kinase activity	30/513	439/17697	1.35381e-05	STK35/PRKDC/CDK12/CDK19/PDPK1/TAOK1/MAP3K1/SMG1/CSNK2A2/PIK3R4/PASK/PRPF4B/TRPM7/MAPK8/ATR/STK36/NLK/GTF2H1/EIF2AK4/MAP3K21/STK4/LRRK1/DYRK2/UHMK1/ATM/MAPKAPK5/CDK13/TAF1/CCNK/LMTK2	30	0.000207584	MF
GO:0004527	exonuclease activity	11/513	81/17697	2.115e-05	DIS3/ERI2/FAN1/PAN2/MRE11/ANGEL2/XRN2/DCLRE1A/CNOT1/PARN/PAN3	11	0.000291869	MF
GO:0031965	nuclear membrane	30/522	296/19717	3.50402e-10	SENP1/NEMP1/NUP98/NUP133/DCTN5/AHCTF1/LEMD3/SLC30A1/QSOX2/TRIM27/TPR/CERS6/RIF1/NUP205/INTS2/OSBPL3/POM121/GTF3C3/PHF8/SPAST/XPO1/NUP155/RANBP2/BRAP/POM121C/DPY19L3/NUP107/NUP153/LRPPRC/PUM2	30	3.15362e-08	CC
GO:0098687	chromosomal region	32/522	349/19717	1.14283e-09	FBXO28/PRKDC/SMC5/NUP98/CTCF/NUP133/DCTN5/AHCTF1/MRE11/ZW10/SMC6/TPR/RIF1/POLR2B/XPO1/DCLRE1A/PDS5B/NUP160/ATR/ZNF207/PHF6/MIS18BP1/KNTC1/SETX/BAZ1B/NUP107/WAPL/MSH2/ATM/HNRNPU/CKAP5/PDS5A	32	4.13435e-08	CC
GO:0005643	nuclear pore	16/522	89/19717	1.37812e-09	XPO4/NUP98/NUP133/NUP188/AHCTF1/XPOT/TPR/NUP205/POM121/NUP160/NUP155/RANBP2/NUP214/POM121C/NUP107/NUP153	16	4.13435e-08	CC
GO:0005635	nuclear envelope	37/522	464/19717	2.7668e-09	XPO4/SENP1/NEMP1/NUP98/NUP133/DCTN5/NUP188/AHCTF1/LEMD3/SLC30A1/QSOX2/TRIM27/XPOT/TPR/CERS6/RIF1/NUP205/POLA1/INTS2/OSBPL3/POM121/GTF3C3/PHF8/SPAST/XPO1/NUP160/NUP155/RNF43/RANBP2/BRAP/NUP214/POM121C/DPY19L3/NUP107/NUP153/LRPPRC/PUM2	37	6.2253e-08	CC
GO:0018995	host	14/522	73/19717	6.16962e-09	NUP98/NUP133/NUP188/TPR/NUP205/POM121/XPO1/NUP160/NUP155/RANBP2/NUP214/POM121C/NUP107/NUP153	14	9.25443e-08	CC
GO:0043657	host cell	14/522	73/19717	6.16962e-09	NUP98/NUP133/NUP188/TPR/NUP205/POM121/XPO1/NUP160/NUP155/RANBP2/NUP214/POM121C/NUP107/NUP153	14	9.25443e-08	CC
GO:0044215	other organism	14/522	77/19717	1.27209e-08	NUP98/NUP133/NUP188/TPR/NUP205/POM121/XPO1/NUP160/NUP155/RANBP2/NUP214/POM121C/NUP107/NUP153	14	1.27209e-07	CC
GO:0044216	other organism cell	14/522	77/19717	1.27209e-08	NUP98/NUP133/NUP188/TPR/NUP205/POM121/XPO1/NUP160/NUP155/RANBP2/NUP214/POM121C/NUP107/NUP153	14	1.27209e-07	CC
GO:0044217	other organism part	14/522	77/19717	1.27209e-08	NUP98/NUP133/NUP188/TPR/NUP205/POM121/XPO1/NUP160/NUP155/RANBP2/NUP214/POM121C/NUP107/NUP153	14	1.27209e-07	CC
GO:0000775	chromosome, centromeric region	21/522	193/19717	4.68447e-08	FBXO28/NUP98/CTCF/NUP133/DCTN5/AHCTF1/ZW10/TPR/XPO1/PDS5B/NUP160/ZNF207/PHF6/MIS18BP1/KNTC1/BAZ1B/NUP107/WAPL/HNRNPU/CKAP5/PDS5A	21	4.21602e-07	CC

## Sheet: Table S4
Table S4 Result from Reactome enrichment pathway analysis
Reactome ID	Description	GeneRatio	BgRatio	pvalue	qvalue	geneID	Count
74160	Gene Expression	53/199	848/6742	4.21541e-08	1.0148e-06	NR6A1/RRN3/DIS3/NUP98/NUP133/NUP188/CRCP/TET3/PSME4/PAN2/DHX9/TAF4/XPO5/TSC1/CCNT1/SNRNP200/TPR/NUP205/DHX38/POLR2B/SMG1/ADAR/POM121/GTF3C3/XPO1/NUP160/CNOT1/MED13/NUP155/POLR3A/RANBP2/GTF2H1/NUP214/NCBP1/TTF1/SF3B1/RBL1/SMG7/POU2F1/POLR1A/EPRS1/NUP107/EIF3A/BAZ2A/CPSF2/HNRNPU/PARN/TAF1/IARS1/GTF3C4/GTF2A1/NUP153/PAN3	53
1640170	Cell Cycle	42/199	496/6742	2.25441e-10	1.10671e-08	ANAPC1/AKAP9/NUP98/NUP133/NUP188/EP300/AHCTF1/DBF4/PSME4/MRE11/ZW10/TPR/NUP205/POLA1/TAOK1/CSNK2A2/POM121/CEP250/CEP57/DIDO1/PHF8/XPO1/PDS5B/NUP160/ATR/NUP155/MLH3/RANBP2/MIS18BP1/KNTC1/NUP214/CEP192/RBL2/RBL1/NUP107/ALMS1/WAPL/ATM/NUP153/CKAP5/PDS5A/NIPBL	42
69278	Cell Cycle, Mitotic	36/199	407/6742	1.70694e-09	5.42204e-08	ANAPC1/AKAP9/NUP98/NUP133/NUP188/EP300/AHCTF1/DBF4/PSME4/ZW10/TPR/NUP205/POLA1/TAOK1/CSNK2A2/POM121/CEP250/CEP57/PHF8/XPO1/PDS5B/NUP160/NUP155/RANBP2/KNTC1/NUP214/CEP192/RBL2/RBL1/NUP107/ALMS1/WAPL/NUP153/CKAP5/PDS5A/NIPBL	36
1643685	Disease	35/199	667/6742	0.00048234	0.00500892	CBL/NUP98/NUP133/NUP188/EP300/PTPN11/PSME4/LRP6/TAF4/CCNT1/TPR/PDPK1/NUP205/SOS1/POLR2B/CREB1/POM121/XPO1/NUP160/NUP155/RNF43/RANBP2/GTF2H1/AP1G1/NUP214/NCBP1/FRS2/NUP107/TBL1XR1/MTR/PLCG1/TAF1/ATP6V0A2/GTF2A1/NUP153	35
68886	M Phase	26/199	235/6742	4.11669e-09	1.05858e-07	ANAPC1/NUP98/NUP133/NUP188/AHCTF1/PSME4/ZW10/TPR/NUP205/TAOK1/CSNK2A2/POM121/PHF8/XPO1/PDS5B/NUP160/NUP155/RANBP2/KNTC1/NUP214/NUP107/WAPL/NUP153/CKAP5/PDS5A/NIPBL	26
2262752	Cellular responses to stress	23/199	256/6742	1.54355e-06	2.52581e-05	EP400/ANAPC1/EHMT1/NUP98/NUP133/BAG5/NUP188/EP300/MRE11/TPR/NUP205/POM121/MAPK8/NUP160/ATR/NUP155/RANBP2/NUP214/UBN1/NUP107/ATM/MAPKAPK5/NUP153	23
5663205	Infectious disease	23/199	358/6742	0.000327523	0.00353725	NUP98/NUP133/NUP188/PSME4/TAF4/CCNT1/TPR/NUP205/POLR2B/POM121/XPO1/NUP160/NUP155/RANBP2/GTF2H1/AP1G1/NUP214/NCBP1/NUP107/TAF1/ATP6V0A2/GTF2A1/NUP153	23
162906	HIV Infection	22/199	218/6742	3.64516e-07	6.78754e-06	NUP98/NUP133/NUP188/PSME4/TAF4/CCNT1/TPR/NUP205/POLR2B/POM121/XPO1/NUP160/NUP155/RANBP2/GTF2H1/AP1G1/NUP214/NCBP1/NUP107/TAF1/GTF2A1/NUP153	22
597592	Post-translational protein modification	22/199	309/6742	0.000102613	0.00125935	SENP1/SMC5/NUP98/NUP133/NUP188/MGAT5/B4GALT6/SMC6/TPR/MAN2A2/NUP205/POM121/MCFD2/NUP160/NUP155/RANBP2/NUP214/NEU3/NUP107/ALG10/MDC1/NUP153	22
162599	Late Phase of HIV Life Cycle	20/199	126/6742	5.33264e-10	2.39969e-08	NUP98/NUP133/NUP188/TAF4/CCNT1/TPR/NUP205/POLR2B/POM121/XPO1/NUP160/NUP155/RANBP2/GTF2H1/NUP214/NCBP1/NUP107/TAF1/GTF2A1/NUP153	20
162587	HIV Life Cycle	20/199	136/6742	2.14472e-09	6.43416e-08	NUP98/NUP133/NUP188/TAF4/CCNT1/TPR/NUP205/POLR2B/POM121/XPO1/NUP160/NUP155/RANBP2/GTF2H1/NUP214/NCBP1/NUP107/TAF1/GTF2A1/NUP153	20
1280215	Cytokine Signaling in Immune system	19/199	284/6742	0.000675819	0.00663531	CBL/NUP98/NUP133/NUP188/PTPN11/TPR/NUP205/SOS1/ADAR/POM121/NUP160/NUP155/RANBP2/CRKL/NUP214/NUP107/PLCG1/ADAM17/NUP153	19
73894	DNA Repair	18/199	141/6742	1.34713e-07	2.9098e-06	PRKDC/MRE11/FANCF/REV1/POLR2B/ERCC6/PARG/LIG3/ATR/PMS2/SPRTN/GTF2H1/MSH6/FANCC/MSH2/ATM/MDC1/PALB2	18
3247509	Chromatin modifying enzymes	18/199	216/6742	6.18544e-05	0.000814668	SMARCC2/SMARCC1/EP400/EHMT1/TRRAP/ATF7IP/SETDB1/REST/EP300/KDM5A/PHF8/MSL1/ELP1/KANSL3/YEATS2/TBL1XR1/RBBP5/KDM1B	18
4839726	Chromatin organization	18/199	216/6742	6.18544e-05	0.000814668	SMARCC2/SMARCC1/EP400/EHMT1/TRRAP/ATF7IP/SETDB1/REST/EP300/KDM5A/PHF8/MSL1/ELP1/KANSL3/YEATS2/TBL1XR1/RBBP5/KDM1B	18
74159	Transcription	17/199	157/6742	3.19225e-06	5.07005e-05	RRN3/CRCP/TAF4/CCNT1/DHX38/POLR2B/GTF3C3/POLR3A/GTF2H1/NCBP1/TTF1/POU2F1/POLR1A/CPSF2/TAF1/GTF3C4/GTF2A1	17
425407	SLC-mediated transmembrane transport	17/199	254/6742	0.0012924	0.0120327	SLC39A10/NUP98/NUP133/NUP188/SLC30A6/SLC30A1/TPR/NUP205/SLC11A2/POM121/NUP160/NUP155/RANBP2/NUP214/NUP107/NUP153/SLC7A6	17
3371556	Cellular response to heat stress	16/199	72/6742	1.74841e-10	9.44141e-09	NUP98/NUP133/BAG5/NUP188/EP300/TPR/NUP205/POM121/NUP160/ATR/NUP155/RANBP2/NUP214/NUP107/ATM/NUP153	16
2990846	SUMOylation	16/199	79/6742	7.63597e-10	3.17187e-08	SENP1/SMC5/NUP98/NUP133/NUP188/SMC6/TPR/NUP205/POM121/NUP160/NUP155/RANBP2/NUP214/NUP107/MDC1/NUP153	16
162909	Host Interactions of HIV factors	16/199	126/6742	7.43969e-07	1.29595e-05	NUP98/NUP133/NUP188/PSME4/CCNT1/TPR/NUP205/POM121/XPO1/NUP160/NUP155/RANBP2/AP1G1/NUP214/NUP107/NUP153	16
2467813	Separation of Sister Chromatids	16/199	153/6742	9.87112e-06	0.000152297	ANAPC1/NUP98/NUP133/AHCTF1/PSME4/ZW10/TAOK1/XPO1/PDS5B/NUP160/RANBP2/KNTC1/NUP107/WAPL/CKAP5/PDS5A	16
68882	Mitotic Anaphase	16/199	161/6742	1.88883e-05	0.000283324	ANAPC1/NUP98/NUP133/AHCTF1/PSME4/ZW10/TAOK1/XPO1/PDS5B/NUP160/RANBP2/KNTC1/NUP107/WAPL/CKAP5/PDS5A	16
2555396	Mitotic Metaphase and Anaphase	16/199	162/6742	2.04196e-05	0.000298016	ANAPC1/NUP98/NUP133/AHCTF1/PSME4/ZW10/TAOK1/XPO1/PDS5B/NUP160/RANBP2/KNTC1/NUP107/WAPL/CKAP5/PDS5A	16
3371453	Regulation of HSF1-mediated heat shock response	15/199	54/6742	2.0882e-11	2.09246e-09	NUP98/NUP133/BAG5/NUP188/TPR/NUP205/POM121/NUP160/ATR/NUP155/RANBP2/NUP214/NUP107/ATM/NUP153	15
3108214	SUMOylation of DNA damage response and repair proteins	15/199	74/6742	2.61589e-09	7.06289e-08	SMC5/NUP98/NUP133/NUP188/SMC6/TPR/NUP205/POM121/NUP160/NUP155/RANBP2/NUP214/NUP107/MDC1/NUP153	15
3108232	SUMO E3 ligases SUMOylate target proteins	15/199	74/6742	2.61589e-09	7.06289e-08	SMC5/NUP98/NUP133/NUP188/SMC6/TPR/NUP205/POM121/NUP160/NUP155/RANBP2/NUP214/NUP107/MDC1/NUP153	15
68877	Mitotic Prometaphase	15/199	100/6742	1.84699e-07	3.69398e-06	NUP98/NUP133/AHCTF1/ZW10/TAOK1/CSNK2A2/XPO1/PDS5B/NUP160/RANBP2/KNTC1/NUP107/WAPL/CKAP5/PDS5A	15
5617833	Assembly of the primary cilium	15/199	163/6742	8.48721e-05	0.00109121	EXOC2/UNC119B/AKAP9/EXOC4/RPGRIP1L/EXOC6/TTC21B/CEP250/CEP57/CEP192/C2CD3/ALMS1/EXOC8/RAB3IP/CKAP5	15
913531	Interferon Signaling	15/199	177/6742	0.000214272	0.00241056	NUP98/NUP133/NUP188/PTPN11/TPR/NUP205/ADAR/POM121/NUP160/NUP155/RANBP2/NUP214/NUP107/PLCG1/NUP153	15
2500257	Resolution of Sister Chromatid Cohesion	14/199	92/6742	4.0067e-07	7.21206e-06	NUP98/NUP133/AHCTF1/ZW10/TAOK1/XPO1/PDS5B/NUP160/RANBP2/KNTC1/NUP107/WAPL/CKAP5/PDS5A	14
211000	Regulatory RNA pathways	14/199	100/6742	1.14124e-06	1.92585e-05	NUP98/NUP133/NUP188/XPO5/TPR/NUP205/POLR2B/POM121/NUP160/NUP155/RANBP2/NUP214/NUP107/NUP153	14
165054	Rev-mediated nuclear export of HIV RNA	13/199	31/6742	1.13003e-12	6.10215e-10	NUP98/NUP133/NUP188/TPR/NUP205/POM121/XPO1/NUP160/NUP155/RANBP2/NUP214/NUP107/NUP153	13
177243	Interactions of Rev with host cellular proteins	13/199	33/6742	2.98115e-12	6.67282e-10	NUP98/NUP133/NUP188/TPR/NUP205/POM121/XPO1/NUP160/NUP155/RANBP2/NUP214/NUP107/NUP153	13
1169408	ISG15 antiviral mechanism	13/199	66/6742	4.51024e-08	1.0148e-06	NUP98/NUP133/NUP188/TPR/NUP205/POM121/NUP160/NUP155/RANBP2/NUP214/NUP107/PLCG1/NUP153	13
1169410	Antiviral mechanism by IFN-stimulated genes	13/199	66/6742	4.51024e-08	1.0148e-06	NUP98/NUP133/NUP188/TPR/NUP205/POM121/NUP160/NUP155/RANBP2/NUP214/NUP107/PLCG1/NUP153	13
5578749	Transcriptional regulation by small RNAs	13/199	73/6742	1.58633e-07	3.29469e-06	NUP98/NUP133/NUP188/TPR/NUP205/POLR2B/POM121/NUP160/NUP155/RANBP2/NUP214/NUP107/NUP153	13
68875	Mitotic Prophase	13/199	77/6742	3.04519e-07	5.87287e-06	NUP98/NUP133/NUP188/TPR/NUP205/POM121/PHF8/NUP160/NUP155/RANBP2/NUP214/NUP107/NUP153	13
168255	Influenza Life Cycle	13/199	115/6742	3.01929e-05	0.000429056	NUP98/NUP133/NUP188/TPR/NUP205/POM121/XPO1/NUP160/NUP155/RANBP2/NUP214/NUP107/NUP153	13
168254	Influenza Infection	13/199	120/6742	4.75443e-05	0.000658306	NUP98/NUP133/NUP188/TPR/NUP205/POM121/XPO1/NUP160/NUP155/RANBP2/NUP214/NUP107/NUP153	13
168325	Viral Messenger RNA Synthesis	12/199	27/6742	3.70712e-12	6.67282e-10	NUP98/NUP133/NUP188/TPR/NUP205/POM121/NUP160/NUP155/RANBP2/NUP214/NUP107/NUP153	12
170822	Regulation of Glucokinase by Glucokinase Regulatory Protein	12/199	29/6742	1.05066e-11	1.4184e-09	NUP98/NUP133/NUP188/TPR/NUP205/POM121/NUP160/NUP155/RANBP2/NUP214/NUP107/NUP153	12
180746	Nuclear import of Rev protein	12/199	31/6742	2.71245e-11	2.09246e-09	NUP98/NUP133/NUP188/TPR/NUP205/POM121/NUP160/NUP155/RANBP2/NUP214/NUP107/NUP153	12
180910	Vpr-mediated nuclear import of PICs	12/199	31/6742	2.71245e-11	2.09246e-09	NUP98/NUP133/NUP188/TPR/NUP205/POM121/NUP160/NUP155/RANBP2/NUP214/NUP107/NUP153	12
3301854	Nuclear Pore Complex (NPC) Disassembly	12/199	32/6742	4.22865e-11	2.85434e-09	NUP98/NUP133/NUP188/TPR/NUP205/POM121/NUP160/NUP155/RANBP2/NUP214/NUP107/NUP153	12
176033	Interactions of Vpr with host cellular proteins	12/199	34/6742	9.7498e-11	5.84988e-09	NUP98/NUP133/NUP188/TPR/NUP205/POM121/NUP160/NUP155/RANBP2/NUP214/NUP107/NUP153	12
70153	Glucose transport	12/199	40/6742	8.50041e-10	3.27873e-08	NUP98/NUP133/NUP188/TPR/NUP205/POM121/NUP160/NUP155/RANBP2/NUP214/NUP107/NUP153	12
189200	Hexose transport	12/199	42/6742	1.59736e-09	5.39109e-08	NUP98/NUP133/NUP188/TPR/NUP205/POM121/NUP160/NUP155/RANBP2/NUP214/NUP107/NUP153	12
2980766	Nuclear Envelope Breakdown	12/199	42/6742	1.59736e-09	5.39109e-08	NUP98/NUP133/NUP188/TPR/NUP205/POM121/NUP160/NUP155/RANBP2/NUP214/NUP107/NUP153	12
168273	Influenza Viral RNA Transcription and Replication	12/199	111/6742	9.53052e-05	0.00119686	NUP98/NUP133/NUP188/TPR/NUP205/POM121/NUP160/NUP155/RANBP2/NUP214/NUP107/NUP153	12
5663220	RHO GTPases Activate Formins	11/199	102/6742	0.000191048	0.00219502	NUP98/NUP133/AHCTF1/ZW10/TAOK1/XPO1/NUP160/RANBP2/KNTC1/NUP107/CKAP5	11
504046	RNA Polymerase I, RNA Polymerase III, and Mitochondrial Transcription	9/199	65/6742	0.00010836	0.00130032	RRN3/CRCP/GTF3C3/POLR3A/GTF2H1/TTF1/POU2F1/POLR1A/GTF3C4	9
5620912	Anchoring of the basal body to the plasma membrane	9/199	89/6742	0.0011706	0.0110899	AKAP9/RPGRIP1L/CEP250/CEP57/CEP192/C2CD3/ALMS1/RAB3IP/CKAP5	9
73857	RNA Polymerase II Transcription	9/199	108/6742	0.00445533	0.0343697	TAF4/CCNT1/DHX38/POLR2B/GTF2H1/NCBP1/CPSF2/TAF1/GTF2A1	9
674695	RNA Polymerase II Pre-transcription Events	7/199	64/6742	0.00262399	0.0236159	TAF4/CCNT1/POLR2B/GTF2H1/NCBP1/TAF1/GTF2A1	7
167172	Transcription of the HIV genome	7/199	66/6742	0.00313061	0.0272666	TAF4/CCNT1/POLR2B/GTF2H1/NCBP1/TAF1/GTF2A1	7
5620920	Cargo trafficking to the periciliary membrane	6/199	39/6742	0.000887085	0.00855404	EXOC2/UNC119B/EXOC4/EXOC6/EXOC8/RAB3IP	6
1445148	Translocation of GLUT4 to the plasma membrane	6/199	53/6742	0.00443479	0.0343697	EXOC2/RALGAPB/EXOC4/EXOC6/RALGAPA2/EXOC8	6
5620916	VxPx cargo-targeting to cilium	5/199	20/6742	0.000230066	0.00253542	EXOC2/EXOC4/EXOC6/EXOC8/RAB3IP	5
264876	Insulin processing	5/199	22/6742	0.000372416	0.00394323	EXOC2/SLC30A6/EXOC4/EXOC6/EXOC8	5
419524	Fanconi Anemia pathway	5/199	24/6742	0.00057289	0.00583699	FANCF/ATR/FANCC/ATM/PALB2	5
74158	RNA Polymerase III Transcription	5/199	35/6742	0.00336319	0.0279404	CRCP/GTF3C3/POLR3A/POU2F1/GTF3C4	5
749476	RNA Polymerase III Abortive And Retractive Initiation	5/199	35/6742	0.00336319	0.0279404	CRCP/GTF3C3/POLR3A/POU2F1/GTF3C4	5
76046	RNA Polymerase III Transcription Initiation	5/199	35/6742	0.00336319	0.0279404	CRCP/GTF3C3/POLR3A/POU2F1/GTF3C4	5
2871796	FCERI mediated MAPK activation	5/199	37/6742	0.00430586	0.0341936	MAP3K1/SOS1/MAPK8/VAV2/PLCG1	5
2470946	Cohesin Loading onto Chromatin	4/199	10/6742	0.00013452	0.00157915	PDS5B/WAPL/PDS5A/NIPBL	4
68884	Mitotic Telophase/Cytokinesis	4/199	14/6742	0.000584228	0.00584228	PDS5B/WAPL/PDS5A/NIPBL	4
73890	Double-Strand Break Repair	4/199	21/6742	0.00297059	0.026297	PRKDC/MRE11/ATM/MDC1	4
429947	Deadenylation of mRNA	4/199	23/6742	0.0041971	0.0338274	PAN2/CNOT1/PARN/PAN3	4
425410	Metal ion SLC transporters	4/199	25/6742	0.00572629	0.043552	SLC39A10/SLC30A6/SLC30A1/SLC11A2	4
76066	RNA Polymerase III Transcription Initiation From Type 2 Promoter	4/199	26/6742	0.00661378	0.0489239	CRCP/GTF3C3/POLR3A/GTF3C4	4
1660517	Synthesis of PIPs at the late endosome membrane	3/199	10/6742	0.00260751	0.0236159	PIK3C2A/PIK3R4/PIKFYVE	3
2468052	Establishment of Sister Chromatid Cohesion	3/199	11/6742	0.00350788	0.0287009	PDS5B/WAPL/PDS5A	3
1660516	Synthesis of PIPs at the early endosome membrane	3/199	13/6742	0.00582104	0.0436578	PIK3C2A/PIK3R4/PIKFYVE	3

## Sheet: Table S5
Table S5 List of Reactome cell cycle pathway-related genes associated with CDK6-AS1 expression(Spearman r≥0.3,P<0.05)
gene	Spearman r
ANAPC1	0.408
AKAP9	0.45
NUP98	0.352
NUP133	0.375
NUP188	0.319
EP300	0.304
AHCTF1	0.385
DBF4	0.304
PSME4	0.361
MRE11	0.357
ZW10	0.305
TPR	0.391
NUP205	0.318
POLA1	0.332
TAOK1	0.309
CSNK2A2	0.308
POM121	0.362
CEP250	0.314
CEP57	0.316
DIDO1	0.319
PHF8	0.348
XPO1	0.377
PDS5B	0.33
NUP160	0.352
ATR	0.386
NUP155	0.342
MLH3	0.37
RANBP2	0.335
MIS18BP1	0.304
KNTC1	0.351
NUP214	0.359
CEP192	0.31
RBL2	0.306
RBL1	0.352
NUP107	0.348
ALMS1	0.375
WAPL	0.368
ATM	0.333
NUP153	0.353
CKAP5	0.301
PDS5A	0.355
NIPBL	0.324

## Sheet: Table S6
Table S6 Correlation between CDK6-AS1 and target CFK6 among 33 tumor types
eRNA	Target	Cancer Type	Spearman r	corPval
CDK6-AS1	CDK6	ACC	0.552042	1.33647e-07
CDK6-AS1	CDK6	BLCA	0.686888	1.16795e-58
CDK6-AS1	CDK6	BRCA	0.558277	1.8109e-91
CDK6-AS1	CDK6	CESC	0.625696	1.17402e-34
CDK6-AS1	CDK6	CHOL	0.627775	4.15938e-05
CDK6-AS1	CDK6	COAD	0.278963	7.23603e-10
CDK6-AS1	CDK6	DLBC	0.601429	6.15977e-06
CDK6-AS1	CDK6	ESCA	0.597624	4.64101e-17
CDK6-AS1	CDK6	GBM	0.772992	0
CDK6-AS1	CDK6	HNSC	0.524274	8.61834e-37
CDK6-AS1	CDK6	KICH	0.151237	0.229136
CDK6-AS1	CDK6	KIRC	0.379555	8.91905e-20
CDK6-AS1	CDK6	KIRP	0.287932	6.37536e-07
CDK6-AS1	CDK6	LAML	0.732287	1.21905e-26
CDK6-AS1	CDK6	LGG	0.377483	2.32907e-19
CDK6-AS1	CDK6	LIHC	0.574088	3.59746e-34
CDK6-AS1	CDK6	LUAD	0.497956	2.61543e-34
CDK6-AS1	CDK6	LUSC	0.561242	6.42233e-43
CDK6-AS1	CDK6	MESO	0.663223	3.45886e-12
CDK6-AS1	CDK6	OV	0.767339	9.44039e-75
CDK6-AS1	CDK6	PAAD	0.378995	1.82099e-07
CDK6-AS1	CDK6	PCPG	0.242584	0.000937333
CDK6-AS1	CDK6	PRAD	0.459358	2.04382e-27
CDK6-AS1	CDK6	READ	0.248635	0.00119541
CDK6-AS1	CDK6	SARC	0.747768	2.49564e-48
CDK6-AS1	CDK6	SKCM	0.634832	1.68324e-54
CDK6-AS1	CDK6	STAD	0.382337	1.68447e-14
CDK6-AS1	CDK6	TGCT	0.826025	3.48833e-40
CDK6-AS1	CDK6	THCA	0.298726	5.67726e-12
CDK6-AS1	CDK6	THYM	0.735721	0
CDK6-AS1	CDK6	UCEC	0.547627	3.32953e-44
CDK6-AS1	CDK6	UCS	0.595803	1.27044e-06
CDK6-AS1	CDK6	UVM	0.173452	0.123884
