# Supplementary material for: Identification of Enhancer RNA CDK6-AS1 as a Potential Novel Prognostic Biomarker in Gastric Cancer
Source: Front Genet. 2022 Apr 29;13:854211. doi: 10.3389/fgene.2022.854211 (PMC9100412; doi:10.3389/fgene.2022.854211)
Supplement: Supplementary file 3 [file DataSheet4.CSV]

sample	MSI	group
TCGA-3M-AB46-01	0.339	Low
TCGA-B7-5816-01	0.7407	Low
TCGA-B7-5818-01	0.28	Low
TCGA-B7-A5TI-01	0.6811	High
TCGA-B7-A5TJ-01	0.388	High
TCGA-B7-A5TK-01	0.3153	High
TCGA-B7-A5TN-01	0.3118	High
TCGA-BR-4187-01	0.275	Low
TCGA-BR-4191-01	0.284	Low
TCGA-BR-4201-01	0.7902	High
TCGA-BR-4253-01	0.2567	Low
TCGA-BR-4255-01	0.2983	Low
TCGA-BR-4256-01	0.6331	High
TCGA-BR-4257-01	1.0429	Low
TCGA-BR-4267-01	0.2892	High
TCGA-BR-4279-01	0.2706	High
TCGA-BR-4280-01	1.0028	High
TCGA-BR-6452-01	1.0918	Low
TCGA-BR-6453-01	0.3034	High
TCGA-BR-6455-01	0.2937	Low
TCGA-BR-6456-01	0.2941	Low
TCGA-BR-6457-01	0.2873	High
TCGA-BR-6458-01	0.3193	High
TCGA-BR-6563-01	0.342	High
TCGA-BR-6564-01	0.2962	High
TCGA-BR-6565-01	0.3068	Low
TCGA-BR-6566-01	0.7646	Low
TCGA-BR-6705-01	0.3058	Low
TCGA-BR-6706-01	0.3083	High
TCGA-BR-6707-01	0.2976	Low
TCGA-BR-6709-01	0.2945	High
TCGA-BR-6710-01	0.2998	Low
TCGA-BR-6801-01	0.345	High
TCGA-BR-6802-01	0.478	Low
TCGA-BR-6803-01	0.2975	High
TCGA-BR-6852-01	0.6947	Low
TCGA-BR-7196-01	0.3459	Low
TCGA-BR-7197-01	0.3526	Low
TCGA-BR-7703-01	0.785	High
TCGA-BR-7704-01	0.3399	Low
TCGA-BR-7707-01	0.8386	High
TCGA-BR-7715-01	0.3347	High
TCGA-BR-7716-01	0.3409	Low
TCGA-BR-7717-01	0.3507	High
TCGA-BR-7722-01	0.3089	Low
TCGA-BR-7723-01	0.341	High
TCGA-BR-7901-01	0.3513	High
TCGA-BR-7957-01	0.3117	High
TCGA-BR-7958-01	0.308	Low
TCGA-BR-7959-01	0.3082	High
TCGA-BR-8058-01	0.3223	High
TCGA-BR-8059-01	0.5208	High
TCGA-BR-8060-01	0.3183	High
TCGA-BR-8077-01	0.3482	High
TCGA-BR-8078-01	1.2038	Low
TCGA-BR-8080-01	0.3104	Low
TCGA-BR-8081-01	0.6834	Low
TCGA-BR-8284-01	0.4474	Low
TCGA-BR-8286-01	0.3044	Low
TCGA-BR-8289-01	0.3315	High
TCGA-BR-8291-01	0.2811	High
TCGA-BR-8295-01	0.3451	High
TCGA-BR-8296-01	0.3298	High
TCGA-BR-8297-01	0.2584	High
TCGA-BR-8361-01	1.1161	Low
TCGA-BR-8362-01	0.3427	High
TCGA-BR-8363-01	0.6427	Low
TCGA-BR-8364-01	0.2988	High
TCGA-BR-8365-01	0.3312	High
TCGA-BR-8366-01	0.3084	High
TCGA-BR-8367-01	0.3266	Low
TCGA-BR-8368-01	1.0402	Low
TCGA-BR-8369-01	0.3043	Low
TCGA-BR-8371-01	0.314	Low
TCGA-BR-8372-01	1.0935	High
TCGA-BR-8373-01	0.343	Low
TCGA-BR-8380-01	0.3271	Low
TCGA-BR-8381-01	0.3109	Low
TCGA-BR-8382-01	0.7208	Low
TCGA-BR-8384-01	0.3284	Low
TCGA-BR-8483-01	0.3424	High
TCGA-BR-8484-01	0.3234	High
TCGA-BR-8485-01	0.3294	Low
TCGA-BR-8486-01	0.3248	Low
TCGA-BR-8487-01	1.3352	High
TCGA-BR-8588-01	0.3264	High
TCGA-BR-8589-01	0.3369	Low
TCGA-BR-8590-01	0.3137	Low
TCGA-BR-8591-01	1.038	Low
TCGA-BR-8592-01	0.3026	High
TCGA-BR-8676-01	0.3254	Low
TCGA-BR-8677-01	0.3203	High
TCGA-BR-8678-01	0.3413	High
TCGA-BR-8680-01	0.3262	Low
TCGA-BR-8682-01	0.3273	Low
TCGA-BR-8683-01	0.3169	Low
TCGA-BR-8686-01	0.2837	Low
TCGA-BR-8687-01	0.3334	High
TCGA-BR-8690-01	0.3405	Low
TCGA-BR-A44T-01	0.3249	High
TCGA-BR-A44U-01	0.3418	High
TCGA-BR-A452-01	0.3137	High
TCGA-BR-A453-01	0.33	High
TCGA-BR-A4CS-01	0.3322	Low
TCGA-BR-A4IU-01	0.3091	Low
TCGA-BR-A4IV-01	0.3285	High
TCGA-BR-A4IY-01	0.3079	High
TCGA-BR-A4IZ-01	0.3166	High
TCGA-BR-A4J1-01	0.3484	High
TCGA-BR-A4J2-01	0.3318	High
TCGA-BR-A4J4-01	0.3257	High
TCGA-BR-A4J5-01	0.3275	Low
TCGA-BR-A4J6-01	0.3191	High
TCGA-BR-A4J7-01	0.3283	High
TCGA-BR-A4J8-01	0.3452	Low
TCGA-BR-A4J9-01	0.307	High
TCGA-BR-A4PD-01	0.3318	High
TCGA-BR-A4PE-01	0.3064	High
TCGA-BR-A4PF-01	0.3275	High
TCGA-BR-A4QI-01	0.3317	Low
TCGA-BR-A4QL-01	1.3389	High
TCGA-BR-A4QM-01	0.2973	High
TCGA-CD-5798-01	0.2683	High
TCGA-CD-5799-01	0.2765	High
TCGA-CD-5800-01	0.3182	High
TCGA-CD-5801-01	0.264	Low
TCGA-CD-5803-01	0.2645	Low
TCGA-CD-5804-01	0.3361	High
TCGA-CD-5813-01	0.2755	Low
TCGA-CD-8524-01	0.3494	High
TCGA-CD-8525-01	0.3272	High
TCGA-CD-8526-01	0.3214	Low
TCGA-CD-8527-01	0.3529	High
TCGA-CD-8528-01	0.3386	Low
TCGA-CD-8529-01	0.3298	High
TCGA-CD-8530-01	0.326	High
TCGA-CD-8531-01	0.3421	High
TCGA-CD-8532-01	0.3232	Low
TCGA-CD-8533-01	0.3163	Low
TCGA-CD-8534-01	0.3378	High
TCGA-CD-8535-01	0.3635	High
TCGA-CD-8536-01	0.787	Low
TCGA-CD-A486-01	0.3155	High
TCGA-CD-A489-01	0.3128	High
TCGA-CD-A48A-01	0.3568	Low
TCGA-CD-A48C-01	0.3513	High
TCGA-CD-A4MG-01	1.1596	High
TCGA-CD-A4MH-01	0.3005	Low
TCGA-CD-A4MI-01	0.5973	High
TCGA-CD-A4MJ-01	0.8546	Low
TCGA-CG-4301-01	0.2763	High
TCGA-CG-4305-01	0.79	Low
TCGA-CG-4306-01	0.8153	Low
TCGA-CG-4436-01	0.2967	High
TCGA-CG-4437-01	0.2984	Low
TCGA-CG-4438-01	0.2947	High
TCGA-CG-4440-01	0.2976	Low
TCGA-CG-4441-01	0.2985	Low
TCGA-CG-4443-01	0.2861	High
TCGA-CG-4444-01	0.2991	Low
TCGA-CG-4449-01	0.2768	High
TCGA-CG-4460-01	1.0101	Low
TCGA-CG-4465-01	0.7884	Low
TCGA-CG-4466-01	0.3191	High
TCGA-CG-4469-01	0.283	Low
TCGA-CG-4475-01	0.2809	High
TCGA-CG-4477-01	0.2681	Low
TCGA-CG-5717-01	0.2652	Low
TCGA-CG-5718-01	0.2846	Low
TCGA-CG-5719-01	0.2741	High
TCGA-CG-5720-01	0.2709	High
TCGA-CG-5721-01	0.93	High
TCGA-CG-5722-01	0.2726	Low
TCGA-CG-5723-01	0.8342	Low
TCGA-CG-5724-01	0.2936	High
TCGA-CG-5725-01	0.3425	Low
TCGA-CG-5726-01	1.3577	Low
TCGA-CG-5732-01	0.2721	High
TCGA-CG-5734-01	0.2714	Low
TCGA-D7-5577-01	0.2673	Low
TCGA-D7-5578-01	0.2715	High
TCGA-D7-6518-01	0.2918	Low
TCGA-D7-6519-01	0.3235	High
TCGA-D7-6520-01	0.2972	High
TCGA-D7-6521-01	0.3057	Low
TCGA-D7-6522-01	0.2857	High
TCGA-D7-6524-01	0.2937	Low
TCGA-D7-6525-01	0.2897	High
TCGA-D7-6526-01	0.2892	High
TCGA-D7-6527-01	0.2931	Low
TCGA-D7-6528-01	0.3201	Low
TCGA-D7-6815-01	0.3186	High
TCGA-D7-6817-01	0.3049	Low
TCGA-D7-6818-01	0.2916	Low
TCGA-D7-6820-01	0.3126	Low
TCGA-D7-6822-01	0.3376	Low
TCGA-D7-8570-01	0.3246	High
TCGA-D7-8572-01	0.3207	High
TCGA-D7-8573-01	0.3288	Low
TCGA-D7-8574-01	0.3248	High
TCGA-D7-8575-01	0.2944	Low
TCGA-D7-8576-01	0.3331	High
TCGA-D7-8578-01	0.3088	Low
TCGA-D7-8579-01	0.2966	High
TCGA-D7-A4YT-01	0.3193	High
TCGA-D7-A4YU-01	0.3163	Low
TCGA-D7-A4YV-01	0.7456	Low
TCGA-D7-A4YX-01	0.3062	Low
TCGA-D7-A4YY-01	0.6292	High
TCGA-D7-A4Z0-01	0.3229	Low
TCGA-D7-A6EV-01	0.3307	Low
TCGA-D7-A6EX-01	0.3312	High
TCGA-D7-A6EY-01	0.7433	Low
TCGA-D7-A6EZ-01	0.3176	Low
TCGA-D7-A6F0-01	0.3409	High
TCGA-D7-A6F2-01	0.31	Low
TCGA-D7-A747-01	0.3423	High
TCGA-D7-A748-01	0.3184	High
TCGA-D7-A74A-01	0.3441	Low
TCGA-EQ-8122-01	0.3079	Low
TCGA-EQ-A4SO-01	0.3099	Low
TCGA-F1-6177-01	1.3951	High
TCGA-F1-6874-01	0.8027	Low
TCGA-F1-6875-01	0.3521	High
TCGA-F1-A448-01	0.5973	Low
TCGA-F1-A72C-01	0.3297	High
TCGA-FP-7735-01	0.3643	High
TCGA-FP-7829-01	0.3325	High
TCGA-FP-7916-01	0.2908	Low
TCGA-FP-7998-01	0.329	High
TCGA-FP-8099-01	0.3301	Low
TCGA-FP-8209-01	0.3274	High
TCGA-FP-8210-01	0.2895	High
TCGA-FP-8211-01	0.3271	High
TCGA-FP-8631-01	0.3333	Low
TCGA-FP-A4BE-01	1.0004	Low
TCGA-FP-A4BF-01	0.3299	High
TCGA-FP-A8CX-01	0.3355	High
TCGA-FP-A9TM-01	0.3299	Low
TCGA-HF-7132-01	0.747	High
TCGA-HF-7133-01	0.3686	Low
TCGA-HF-7134-01	0.3274	High
TCGA-HF-A5NB-01	1.4405	Low
TCGA-HJ-7597-01	0.6646	Low
TCGA-HU-8238-01	0.3392	Low
TCGA-HU-8243-01	0.3261	Low
TCGA-HU-8244-01	0.3511	High
TCGA-HU-8249-01	0.3019	High
TCGA-HU-8602-01	0.9816	Low
TCGA-HU-8604-01	0.3172	Low
TCGA-HU-8608-01	0.3244	Low
TCGA-HU-8610-01	0.3366	Low
TCGA-HU-A4G2-01	0.3137	Low
TCGA-HU-A4G3-01	0.3077	High
TCGA-HU-A4G6-01	0.3361	Low
TCGA-HU-A4G8-01	0.9146	Low
TCGA-HU-A4G9-01	1.1425	Low
TCGA-HU-A4GC-01	0.3074	Low
TCGA-HU-A4GD-01	0.3428	High
TCGA-HU-A4GF-01	0.3331	High
TCGA-HU-A4GH-01	0.347	Low
TCGA-HU-A4GJ-01	0.3054	Low
TCGA-HU-A4GN-01	0.8134	High
TCGA-HU-A4GP-01	0.3302	Low
TCGA-HU-A4GQ-01	1.0162	High
TCGA-HU-A4GT-01	1.2821	High
TCGA-HU-A4GU-01	0.8149	High
TCGA-HU-A4GX-01	0.8213	Low
TCGA-HU-A4GY-01	0.3164	High
TCGA-HU-A4H0-01	0.3043	Low
TCGA-HU-A4H2-01	0.3178	Low
TCGA-HU-A4H3-01	1.0313	Low
TCGA-HU-A4H4-01	0.5242	Low
TCGA-HU-A4H5-01	0.3301	High
TCGA-HU-A4H6-01	0.3205	Low
TCGA-HU-A4H8-01	1.0766	Low
TCGA-HU-A4HB-01	0.2811	High
TCGA-HU-A4HD-01	0.3402	Low
TCGA-IN-7806-01	0.3257	Low
TCGA-IN-7808-01	0.3538	High
TCGA-IN-8462-01	0.3387	Low
TCGA-IN-8663-01	0.338	High
TCGA-IN-A6RI-01	0.3308	High
TCGA-IN-A6RJ-01	0.343	High
TCGA-IN-A6RL-01	0.335	High
TCGA-IN-A6RR-01	0.3336	High
TCGA-IN-A6RS-01	0.3284	High
TCGA-IN-A7NR-01	0.3199	High
TCGA-IN-A7NT-01	0.3342	Low
TCGA-IN-A7NU-01	0.3325	High
TCGA-IN-AB1V-01	0.3268	High
TCGA-IN-AB1X-01	0.3351	Low
TCGA-IP-7968-01	0.3258	High
TCGA-KB-A6F7-01	0.3227	High
TCGA-KB-A93G-01	0.3141	High
TCGA-KB-A93H-01	0.3513	Low
TCGA-KB-A93J-01	0.3311	Low
TCGA-MX-A5UG-01	0.3066	Low
TCGA-MX-A5UJ-01	0.8436	Low
TCGA-MX-A663-01	0.3158	High
TCGA-MX-A666-01	0.3241	Low
TCGA-R5-A7O7-01	0.3273	Low
TCGA-R5-A7ZE-01	0.3338	High
TCGA-R5-A7ZF-01	0.3348	High
TCGA-R5-A7ZI-01	0.6014	High
TCGA-R5-A7ZR-01	0.3269	Low
TCGA-R5-A805-01	0.3097	Low
TCGA-RD-A7BS-01	0.3256	High
TCGA-RD-A7BT-01	0.3355	High
TCGA-RD-A7BW-01	0.3217	Low
TCGA-RD-A7C1-01	0.3312	Low
TCGA-RD-A8MV-01	0.3316	High
TCGA-RD-A8MW-01	0.3411	High
TCGA-RD-A8N0-01	0.3159	Low
TCGA-RD-A8N1-01	0.3334	High
TCGA-RD-A8N2-01	0.3238	Low
TCGA-RD-A8N4-01	0.3183	Low
TCGA-RD-A8N5-01	0.3092	Low
TCGA-RD-A8N6-01	0.3348	High
TCGA-RD-A8N9-01	0.3374	Low
TCGA-RD-A8NB-01	0.5579	High
TCGA-SW-A7EA-01	0.7965	High
TCGA-SW-A7EB-01	0.3303	High
TCGA-VQ-A8DT-01	0.3379	High
TCGA-VQ-A8DU-01	0.3273	High
TCGA-VQ-A8DV-01	0.3477	High
TCGA-VQ-A8DZ-01	0.3321	High
TCGA-VQ-A8E0-01	0.3237	Low
TCGA-VQ-A8E2-01	0.3343	High
TCGA-VQ-A8E3-01	0.8621	Low
TCGA-VQ-A8E7-01	0.3457	Low
TCGA-VQ-A8P2-01	1.1667	Low
TCGA-VQ-A8P3-01	0.3276	Low
TCGA-VQ-A8P5-01	0.3478	High
TCGA-VQ-A8P8-01	0.3293	Low
TCGA-VQ-A8PB-01	0.8805	Low
TCGA-VQ-A8PC-01	0.3266	Low
TCGA-VQ-A8PD-01	0.3268	Low
TCGA-VQ-A8PE-01	0.3455	High
TCGA-VQ-A8PF-01	0.3189	Low
TCGA-VQ-A8PH-01	0.3339	High
TCGA-VQ-A8PJ-01	0.3449	Low
TCGA-VQ-A8PK-01	0.3476	Low
TCGA-VQ-A8PM-01	0.3288	Low
TCGA-VQ-A8PO-01	0.9098	Low
TCGA-VQ-A8PP-01	1.0333	Low
TCGA-VQ-A8PQ-01	0.3265	High
TCGA-VQ-A8PU-01	0.3183	Low
TCGA-VQ-A8PX-01	0.6315	High
TCGA-VQ-A91A-01	0.3199	High
TCGA-VQ-A91D-01	1.1786	Low
TCGA-VQ-A91E-01	0.6832	Low
TCGA-VQ-A91K-01	1.1046	High
TCGA-VQ-A91N-01	0.3642	High
TCGA-VQ-A91Q-01	0.3244	High
TCGA-VQ-A91S-01	0.3356	High
TCGA-VQ-A91U-01	0.3371	Low
TCGA-VQ-A91V-01	0.3271	High
TCGA-VQ-A91W-01	0.3325	Low
TCGA-VQ-A91X-01	0.354	Low
TCGA-VQ-A91Y-01	0.3025	High
TCGA-VQ-A91Z-01	0.3473	High
TCGA-VQ-A922-01	0.3257	High
TCGA-VQ-A923-01	0.3315	Low
TCGA-VQ-A924-01	0.9138	Low
TCGA-VQ-A925-01	0.3248	Low
TCGA-VQ-A927-01	0.3124	High
TCGA-VQ-A928-01	0.3082	High
TCGA-VQ-A92D-01	0.3324	Low
TCGA-VQ-A94O-01	0.3229	High
TCGA-VQ-A94P-01	0.3098	High
TCGA-VQ-A94R-01	0.3368	Low
TCGA-VQ-A94T-01	0.3302	Low
TCGA-VQ-A94U-01	0.3453	Low
TCGA-VQ-AA64-01	0.3336	High
TCGA-VQ-AA68-01	0.3479	High
TCGA-VQ-AA69-01	0.3322	Low
TCGA-VQ-AA6A-01	0.3402	Low
TCGA-VQ-AA6B-01	0.3429	Low
TCGA-VQ-AA6D-01	0.5611	High
TCGA-VQ-AA6F-01	0.3181	High
TCGA-VQ-AA6G-01	0.3333	Low
TCGA-VQ-AA6I-01	0.335	High
TCGA-VQ-AA6J-01	0.3303	Low
TCGA-VQ-AA6K-01	0.3231	Low
TCGA-ZA-A8F6-01	0.3256	High
TCGA-ZQ-A9CR-01	0.3298	High
