# Supplementary material for: Identification of Enhancer RNA CDK6-AS1 as a Potential Novel Prognostic Biomarker in Gastric Cancer
Source: Front Genet. 2022 Apr 29;13:854211. doi: 10.3389/fgene.2022.854211 (PMC9100412; doi:10.3389/fgene.2022.854211)
Supplement: Supplementary file 5 [file DataSheet3.CSV]

sample	No.benefits	Responder	TIDE	IFNG	MSI.Expr.Sig	Merck18	CD274	CD8	CTL.flag	Dysfunction	Exclusion	MDSC	CAF	TAM.M2	CDK6-AS1	group
TCGA-BR-8059-01	False	Non-Rosponder	2.98	-0.6	0.73	-0.67	-0.77	-1.17	False	-0.2	2.98	0.11	0.3	0.05	0.986216479591385	High
TCGA-D7-6522-01	False	Non-Rosponder	2.63	0.79	0.45	1.56	0.45	1.97	True	2.63	-0.46	-0.2	0.15	-0.01	0.368491016180814	High
TCGA-BR-7957-01	False	Non-Rosponder	2.59	-0.9	0.64	-0.22	-0.03	0.13	False	0.01	2.59	0.03	0.35	0.02	0.614479913282012	High
TCGA-BR-6706-01	False	Non-Rosponder	2.45	2.48	0.15	2.2	6.93	2.74	True	2.45	-0.55	-0.11	0.12	-0.08	0.323089961785028	High
TCGA-BR-A4IZ-01	False	Non-Rosponder	2.38	-0.4	0.35	0.04	-0.52	0.28	False	0.6	2.38	-0.03	0.4	0.01	1.63736035969452	High
TCGA-BR-7715-01	True	Non-Rosponder	2.29	-1.28	0.06	-1.01	-0.11	-0.66	False	-0.44	2.29	0.14	0.14	0.07	0.496714988015726	High
TCGA-VQ-AA64-01	False	Non-Rosponder	2.28	-0.44	0.07	-0.62	-0.95	-0.39	False	-0.79	2.28	0.11	0.22	0.02	0.696897432855006	High
TCGA-BR-6705-01	False	Non-Rosponder	2.28	-0.91	0.08	-0.19	-0.95	-0.36	False	1.29	2.28	0.01	0.32	0.03	0	Low
TCGA-BR-A4IV-01	True	Non-Rosponder	2.27	-1.34	0.35	-0.72	-0.61	-0.8	False	0.19	2.27	-0.03	0.36	0.02	0.288059892631429	High
TCGA-BR-6453-01	False	Non-Rosponder	2.22	-0.28	0.48	0.69	-0.43	1.14	True	2.22	-1.3	-0.18	-0.06	0.03	1.08475187321915	High
TCGA-MX-A663-01	False	Non-Rosponder	2.21	-0.79	0.12	-0.39	-0.6	-0.25	False	0.42	2.21	0.06	0.23	0.05	0.816408582690753	High
TCGA-EQ-8122-01	True	Non-Rosponder	2.12	-1.4	0.04	-1.13	-0.51	-1.15	False	-0.48	2.12	0.16	0.13	0.02	0.190302861298438	Low
TCGA-VQ-A8E2-01	False	Non-Rosponder	2.12	0.44	0.03	0.08	-0.04	0.93	False	0.07	2.12	0.16	0.13	0.04	0.660833667553054	High
TCGA-BR-4255-01	False	Non-Rosponder	2.08	0	0.34	0.23	-0.61	0.84	False	0.08	2.08	-0.01	0.29	0.03	0.0648823936183977	Low
TCGA-VQ-A922-01	False	Non-Rosponder	2.06	-0.08	0.01	-0.56	-0.69	-0.86	False	0.15	2.06	0.16	0.13	0.01	0.264241605957563	High
TCGA-BR-A4J5-01	True	Non-Rosponder	2.03	-1.13	0.3	-0.37	-0.51	-0.43	False	0.62	2.03	-0.03	0.32	0.03	0.0854273554204139	Low
TCGA-BR-7959-01	False	Non-Rosponder	1.99	-0.12	0.08	-0.3	0.15	-0.05	False	0.44	1.99	0.04	0.29	-0.02	0.379612773799794	High
TCGA-BR-A453-01	False	Non-Rosponder	1.97	-0.66	0.64	-0.19	-0.84	0.15	False	0.49	1.97	-0.02	0.29	0.03	0.527085465911245	High
TCGA-BR-8380-01	False	Non-Rosponder	1.95	-0.93	0.92	-0.42	-0.55	-0.4	False	0.43	1.95	-0.02	0.27	0.04	0.0989609439144161	Low
TCGA-B7-A5TN-01	False	Non-Rosponder	1.95	-0.04	0.15	-0.26	-0.1	-0.92	False	0.18	1.95	0.05	0.26	-0.01	1.87618768384012	High
TCGA-BR-8297-01	False	Non-Rosponder	1.95	-0.34	0.62	-0.39	-0.72	-0.19	False	0.06	1.95	0.04	0.22	0.04	0.46572355431927	High
TCGA-CD-5803-01	False	Non-Rosponder	1.94	1.83	0.39	1.93	0.91	2.78	True	1.94	0.58	-0.08	0.21	-0.04	0	Low
TCGA-CD-5798-01	True	Non-Rosponder	1.93	-1.19	0.68	-0.38	-0.3	-0.04	False	1.06	1.93	-0.01	0.29	0.02	0.614479913282012	High
TCGA-CD-8530-01	True	Non-Rosponder	1.92	-1.04	0.05	-0.37	-0.27	-0.24	False	0.36	1.92	0.02	0.25	0.03	0.848809679166439	High
TCGA-VQ-A8PQ-01	False	Non-Rosponder	1.89	1.13	0.19	1.25	0.69	2.01	True	1.89	-1.68	-0.2	-0.04	-0.02	0.46572355431927	High
TCGA-BR-8289-01	True	Non-Rosponder	1.86	-1.07	0.15	-0.75	-0.38	-0.54	False	-0.68	1.86	0.09	0.12	0.08	0.556797578005619	High
TCGA-VQ-A91A-01	False	Non-Rosponder	1.85	-0.83	0.09	-0.58	0.55	-1.5	False	-0.06	1.85	0.04	0.28	-0.03	0.517035787641703	High
TCGA-BR-6852-01	False	Non-Rosponder	1.82	3.09	0.99	2.33	2.1	2.92	True	1.82	-1.74	-0.1	-0.05	-0.13	0.112369091855629	Low
TCGA-FP-7998-01	False	Non-Rosponder	1.76	3.78	0.27	2.85	5.38	3.44	True	1.76	-1.85	-0.2	0.03	-0.11	0.288059892631429	High
TCGA-BR-8366-01	False	Non-Rosponder	1.73	2.95	0.31	1.93	2.26	2.02	True	1.73	-0.8	-0.12	0.09	-0.1	0.723328508587149	High
TCGA-D7-8578-01	True	Non-Rosponder	1.72	-1.15	0.05	-0.35	-0.16	0.47	False	0.96	1.72	-0.02	0.31	-0.02	0	Low
TCGA-BR-6457-01	False	Non-Rosponder	1.72	-0.13	0.14	0.4	-0.58	0.68	True	1.72	1.76	-0.05	0.3	0.02	0.496714988015726	High
TCGA-BR-8364-01	False	Non-Rosponder	1.67	-0.35	0.45	0.26	-0.49	0.85	False	0.84	1.67	-0.09	0.32	0.03	0.50690888374194	High
TCGA-VQ-A928-01	False	Non-Rosponder	1.67	-0.81	0.35	-0.46	-0.14	-1.43	False	-0.32	1.67	0.08	0.16	0.02	0.276196268219606	High
TCGA-CD-A489-01	False	Non-Rosponder	1.65	-0.46	0.13	-0.37	-0.42	0.34	False	0.42	1.65	0.01	0.21	0.03	0.379612773799794	High
TCGA-CG-4475-01	False	Non-Rosponder	1.65	-0.9	0.36	-0.88	0.12	-1.69	False	-1.14	1.65	0.06	0.22	-0.03	1.69640953110525	High
TCGA-BR-A4J1-01	True	Non-Rosponder	1.62	-2.05	0.06	-1.66	-1.25	-0.44	False	-1.25	1.62	0.21	-0.07	0.09	0.323089961785028	High
TCGA-FP-7916-01	False	Non-Rosponder	1.55	2.38	0.13	1.82	1.18	1.79	True	1.55	-1.38	-0.16	0.03	-0.08	0.0989609439144161	Low
TCGA-D7-6524-01	False	Non-Rosponder	1.54	-0.5	0.56	-0.03	0.77	-0.65	False	1.14	1.54	-0.04	0.32	-0.04	0.202885150033924	Low
TCGA-VQ-A8PD-01	False	Non-Rosponder	1.54	1.19	0.4	0.98	0.61	1.1	True	1.54	-1.48	-0.17	-0.03	-0.03	0.202885150033924	Low
TCGA-CD-8529-01	False	Non-Rosponder	1.53	1.16	0.23	1.12	0.4	0.69	True	1.53	-0.74	-0.14	0.07	-0.04	0.496714988015726	High
TCGA-BR-8058-01	False	Non-Rosponder	1.51	1.21	0.37	1.3	0.53	1.6	True	1.51	-0.62	-0.16	0.1	-0.04	0.423298139136794	High
TCGA-D7-8572-01	False	Non-Rosponder	1.51	0.25	0.31	0.23	1.02	0.86	False	0.33	1.51	0.07	0.19	-0.02	0.496714988015726	High
TCGA-CG-5722-01	False	Non-Rosponder	1.48	0.75	0.31	1.42	3.39	2.42	True	1.48	-1.2	-0.07	-0.14	0.01	0	Low
TCGA-IN-A7NT-01	False	Non-Rosponder	1.48	-0.73	0.46	-0.35	0.93	-1.11	False	-0.62	1.48	0.14	0.1	-0.02	0	Low
TCGA-CD-8524-01	False	Non-Rosponder	1.46	0.52	0.03	0.16	-0.75	0.61	False	0.29	1.46	0.06	0.17	-0.01	0.486464357058811	High
TCGA-CG-5719-01	True	Non-Rosponder	1.45	-1.11	0.17	-0.17	-0.31	-0.87	False	1.52	1.45	-0.02	0.23	0.03	0.334563781792921	High
TCGA-KB-A93G-01	False	Non-Rosponder	1.44	-0.77	0.12	-0.23	1.54	-1.49	False	0.65	1.44	-0.04	0.36	-0.09	0.252166269898842	High
TCGA-VQ-A94P-01	False	Non-Rosponder	1.43	0.07	0.65	0.2	-0.16	0.46	False	0.33	1.43	-0.05	0.28	0	0.276196268219606	High
TCGA-CG-5721-01	False	Non-Rosponder	1.42	3.35	0.99	2.48	2.46	2.49	True	1.42	-1.42	-0.07	-0.07	-0.09	0.276196268219606	High
TCGA-CG-5725-01	False	Non-Rosponder	1.42	-0.92	0.1	-1.01	-1.11	2.46	False	-0.59	1.42	0.15	-0.01	0.08	0.215363452397449	Low
TCGA-BR-6564-01	False	Non-Rosponder	1.41	-0.31	0.28	0.15	-0.81	0.42	False	1.55	1.41	-0.04	0.25	0	0.614479913282012	High
TCGA-RD-A8N6-01	False	Non-Rosponder	1.4	-0.69	0.09	-1.01	-0.76	-0.34	False	-0.26	1.4	0.08	0.09	0.04	3.27070809928512	High
TCGA-RD-A8N1-01	False	Non-Rosponder	1.39	1.34	0.2	1.26	0.48	1.26	True	1.39	-1.41	-0.15	-0.05	-0.02	0.45523098168662	High
TCGA-MX-A5UJ-01	False	Non-Rosponder	1.38	0.13	0.99	-0.12	0.36	-0.56	False	0.31	1.38	0.08	0.09	0.03	0.0854273554204139	Low
TCGA-D7-6525-01	False	Non-Rosponder	1.38	-0.4	0.17	-0.04	0.68	-0.62	False	0.1	1.38	0.11	0.12	-0.02	0.288059892631429	High
TCGA-BR-8365-01	False	Non-Rosponder	1.37	-0.11	0.67	0.18	-0.18	0.79	False	0.87	1.37	-0.06	0.26	0.01	0.476111032184676	High
TCGA-RD-A8N2-01	True	Non-Rosponder	1.35	-1.14	0.46	-0.47	-0.83	0.14	False	0.13	1.35	-0.06	0.24	0.04	0.125650237911995	Low
TCGA-VQ-A91Q-01	False	Non-Rosponder	1.35	-0.3	0.2	-0.66	-0.17	-1.83	False	-0.18	1.35	0.09	0.14	-0.03	0.660833667553054	High
TCGA-D7-A6EX-01	True	Non-Rosponder	1.35	-1.13	0.19	-1.36	-1.19	-1.16	False	-0.23	1.35	0.12	0.02	0.07	2.56097926937869	High
TCGA-BR-7958-01	False	Non-Rosponder	1.34	3.35	0.41	2.41	2.44	2.94	True	1.34	-1.36	-0.11	0	-0.11	0	Low
TCGA-D7-6518-01	False	Non-Rosponder	1.33	0.06	0.05	-0.07	-0.28	-0.72	False	1.51	1.33	-0.05	0.26	0.01	0.151855661431925	Low
TCGA-BR-8295-01	True	Non-Rosponder	1.32	-1.96	0.09	-1.8	-1.44	-1.74	False	-1.05	1.32	0.15	-0.06	0.11	0.496714988015726	High
TCGA-D7-6519-01	True	Non-Rosponder	1.29	-1.04	0.4	-0.43	-0.78	0.32	False	0.09	1.29	0.13	0.03	0.02	0.276196268219606	High
TCGA-VQ-A8PF-01	False	Non-Rosponder	1.29	2.96	0.29	2.11	1.23	2.21	True	1.29	-2.09	-0.16	-0.08	-0.07	0	Low
TCGA-CD-8532-01	False	Non-Rosponder	1.29	1.39	0.39	0.97	0.33	1.21	True	1.29	-1.47	-0.13	-0.06	-0.03	0.0989609439144161	Low
TCGA-BR-7717-01	True	Non-Rosponder	1.28	-1.66	0.17	-1.27	-0.71	-0.59	False	0.27	1.28	0.08	0.06	0.06	0.334563781792921	High
TCGA-RD-A8MV-01	False	Non-Rosponder	1.28	0.93	0.23	0.97	0.44	0.81	True	1.28	-2.81	-0.13	-0.2	-0.1	0.623866686610591	High
TCGA-BR-A452-01	False	Non-Rosponder	1.28	-0.51	0.08	-0.71	0.17	2.32	False	-0.51	1.28	0.19	-0.07	0.07	0.323089961785028	High
TCGA-BR-8678-01	False	Non-Rosponder	1.27	1.73	0.39	0.23	1.67	1.29	False	-0.73	1.27	0.18	0.01	-0.01	0.614479913282012	High
TCGA-CD-8535-01	True	Non-Rosponder	1.26	-1.48	0.14	-1.33	0.31	-1.32	False	-0.9	1.26	0.17	-0.01	0.03	1.79948632282638	High
TCGA-HU-A4HB-01	False	Non-Rosponder	1.26	0.76	0.63	0.79	-0.07	1.01	True	1.26	-2.54	-0.17	-0.23	-0.01	0.605035472325582	High
TCGA-BR-8369-01	True	Non-Rosponder	1.25	-1.51	0.24	-1.31	-1.05	-1.16	False	-0.41	1.25	0.05	0.1	0.04	0.22774571519251	Low
TCGA-BR-8081-01	False	Non-Rosponder	1.24	2.29	0.99	1.55	1.4	0.87	True	1.24	-1.07	-0.11	0.03	-0.08	0.0854273554204139	Low
TCGA-CD-A48C-01	False	Non-Rosponder	1.24	-0.22	0.07	-0.72	-0.52	0.02	False	-0.4	1.24	0.1	0.08	0.01	1.13160393663738	High
TCGA-BR-6802-01	False	Non-Rosponder	1.24	2.45	0.98	1.82	2.46	1.53	True	1.24	-0.84	0.01	-0.06	-0.11	0	Low
TCGA-BR-7196-01	False	Non-Rosponder	1.23	1.41	0.17	1.27	-0.06	1.46	True	1.23	1.03	-0.04	0.24	-0.04	0.0989609439144161	Low
TCGA-BR-8080-01	False	Non-Rosponder	1.23	-0.13	0.23	0.32	-0.11	0.52	False	0.86	1.23	-0.04	0.22	0.01	0.0989609439144161	Low
TCGA-VQ-A94U-01	True	Non-Rosponder	1.23	-1.56	0.14	-1.12	-0.81	-1.44	False	-0.29	1.23	0.07	0.06	0.06	0.202885150033924	Low
TCGA-BR-8367-01	False	Non-Rosponder	1.22	-0.76	0.77	-0.28	-0.5	-0.22	False	-0.06	1.22	-0.05	0.17	0.07	0.138811973912688	Low
TCGA-FP-8631-01	True	Non-Rosponder	1.22	-1.42	0.08	-1.32	-0.81	-1.78	False	-0.47	1.22	0.11	0.07	0.01	0.215363452397449	Low
TCGA-D7-A6EY-01	False	Non-Rosponder	1.21	2.2	0.98	1.6	2.18	1.21	True	1.21	-0.87	-0.04	-0.05	-0.07	0.138811973912688	Low
TCGA-F1-6875-01	True	Non-Rosponder	1.19	-2.36	0.06	-1.85	0.55	0.36	False	-0.52	1.19	0.16	-0.04	0.06	0.264241605957563	High
TCGA-BR-A4J9-01	False	Non-Rosponder	1.19	-0.77	0.3	-0.56	-0.9	-0.81	False	0.46	1.19	-0.05	0.2	0.04	0.299837375364704	High
TCGA-BR-A4J2-01	False	Non-Rosponder	1.19	-0.68	0.17	0.21	0.1	0.93	False	1.13	1.19	-0.05	0.25	-0.01	0.276196268219606	High
TCGA-BR-7723-01	False	Non-Rosponder	1.18	0.76	0.02	0.58	-0.17	1.64	False	-0.44	1.18	0.07	0.05	0.06	1.25760108699143	High
TCGA-CD-A4MI-01	False	Non-Rosponder	1.18	1.61	0.57	1.38	1	1.46	True	1.18	0.27	-0.13	0.23	-0.06	0.740717888653821	High
TCGA-BR-4201-01	False	Non-Rosponder	1.18	0.86	0.97	0.27	1.29	-0.84	False	-0.68	1.18	0	0.21	-0.03	0.434016519782385	High
TCGA-FP-8209-01	False	Non-Rosponder	1.18	0.18	0.47	0.94	0.47	2.03	True	1.18	0.54	-0.13	0.21	0	0.276196268219606	High
TCGA-CD-5801-01	False	Non-Rosponder	1.17	2.1	0.11	1.72	-0.01	2.84	True	1.17	-1.28	-0.05	-0.12	-0.03	0	Low
TCGA-BR-6803-01	False	Non-Rosponder	1.16	-0.22	0.36	0.37	-0.78	1.13	False	1.52	1.16	-0.06	0.19	0.04	0.486464357058811	High
TCGA-D7-8570-01	False	Non-Rosponder	1.16	2.03	0.05	1.61	1.25	0.59	True	1.16	-1.73	-0.2	-0.02	-0.03	0.696897432855006	High
TCGA-CD-A4MJ-01	False	Non-Rosponder	1.16	0.51	1	-0.28	0.93	-0.55	False	-0.45	1.16	0.15	0.03	-0.02	0.0717606770123363	Low
TCGA-D7-6520-01	False	Non-Rosponder	1.15	0.24	0.07	0.06	-0.9	-1.17	False	0.53	1.15	0.01	0.16	0	0.299837375364704	High
TCGA-HU-A4HD-01	True	Non-Rosponder	1.15	-1.25	0.03	-1.03	-0.95	-0.18	False	-0.68	1.15	0.15	-0.04	0.07	0.202885150033924	Low
TCGA-BR-8680-01	True	Non-Rosponder	1.14	-1.6	0.74	-1.51	-0.97	-1.32	False	-1.49	1.14	0.18	-0.1	0.09	0	Low
TCGA-CG-4449-01	False	Non-Rosponder	1.14	0.42	0.28	-0.21	0.52	-1.15	False	-0.74	1.14	0.03	0.15	0	0.434016519782385	High
TCGA-RD-A8N9-01	False	Non-Rosponder	1.12	0.06	0.06	0.43	-0.01	0.55	False	0.61	1.12	-0.07	0.26	0	0.112369091855629	Low
TCGA-CG-5724-01	False	Non-Rosponder	1.12	0.65	0.4	0.19	0.41	-0.46	False	0.51	1.12	0.16	0.03	-0.02	0.517035787641703	High
TCGA-BR-8592-01	False	Non-Rosponder	1.12	-0.93	0.71	-0.12	-0.52	0.18	False	0.91	1.12	-0.09	0.23	0.03	0.556797578005619	High
TCGA-HU-A4GQ-01	False	Non-Rosponder	1.1	1.23	0.98	0.27	1.06	-0.47	False	-0.92	1.1	0.1	0.09	-0.02	0.379612773799794	High
TCGA-VQ-A94T-01	True	Non-Rosponder	1.09	-2.44	0.29	-1.48	1.88	-1.83	False	-1.64	1.09	0.17	-0.04	0.04	0	Low
TCGA-HF-7132-01	False	Non-Rosponder	1.08	0.95	0.99	1.09	0.61	1.1	True	1.08	-0.95	-0.12	-0.04	0	0.749308906679242	High
TCGA-BR-8677-01	False	Non-Rosponder	1.08	2.59	0.34	1.7	1.23	2.13	True	1.08	0.57	0.01	0.16	-0.08	1.09153116136583	High
TCGA-CG-4437-01	False	Non-Rosponder	1.08	0.58	0.9	1.05	1.16	0.98	True	1.08	-0.39	-0.03	-0.01	-0.04	0	Low
TCGA-BR-7716-01	False	Non-Rosponder	1.07	1.64	0.07	1.42	0.38	2.75	True	1.07	-0.13	-0.02	0	-0.02	0.22774571519251	Low
TCGA-VQ-A923-01	False	Non-Rosponder	1.06	2.53	0.12	1.62	1.08	2.39	True	1.06	-2.09	-0.11	-0.15	-0.06	0	Low
TCGA-VQ-A8DU-01	False	Non-Rosponder	1.03	-0.48	0.02	-0.76	-0.71	-0.18	False	-0.32	1.03	0.11	0.01	0.05	0.264241605957563	High
TCGA-FP-A4BF-01	False	Non-Rosponder	1.02	2.01	0.13	1.36	0.1	1.42	True	1.02	-0.72	-0.1	0.08	-0.08	0.824563008245181	High
TCGA-BR-8291-01	False	Non-Rosponder	1.02	-0.51	0.12	0.24	-0.42	1.08	True	1.02	1.04	-0.14	0.3	0.02	0.390670891535493	High
TCGA-BR-8381-01	False	Non-Rosponder	1.02	2.21	0.19	1.27	0.58	1.76	True	1.02	-0.79	-0.09	0.01	-0.03	0	Low
TCGA-BR-7704-01	False	Non-Rosponder	1.01	2.14	0.14	1.46	0.41	1.36	True	1.01	-0.52	-0.02	-0.09	0.02	0.112369091855629	Low
TCGA-HU-8604-01	False	Non-Rosponder	1	1.26	0.34	1.2	5.47	1.34	True	1	-1.1	-0.04	-0.05	-0.07	0	Low
TCGA-BR-7197-01	False	Non-Rosponder	0.99	-1.97	0.03	-1.72	-1.17	-1.8	False	-0.4	0.99	0.07	0.01	0.07	0.112369091855629	Low
TCGA-FP-7829-01	False	Non-Rosponder	0.98	-1.51	0.84	-1.22	-0.83	-1.82	False	-0.7	0.98	0.06	0.03	0.05	0.276196268219606	High
TCGA-BR-6709-01	False	Non-Rosponder	0.97	1.83	0.19	1.99	0.97	2.39	True	0.97	0.44	-0.02	0.15	-0.05	0.614479913282012	High
TCGA-D7-5577-01	False	Non-Rosponder	0.96	2.8	0.39	1.82	1.18	1.96	True	0.96	-1.37	-0.06	-0.1	-0.05	0	Low
TCGA-BR-8590-01	False	Non-Rosponder	0.95	0.13	0.54	0.49	-0.1	0.64	False	0.81	0.95	-0.08	0.2	0.01	0.190302861298438	Low
TCGA-BR-8686-01	False	Non-Rosponder	0.94	1.07	0.17	1.13	-0.54	1.9	True	0.94	-0.81	-0.11	0.01	-0.03	0	Low
TCGA-BR-A4J7-01	False	Non-Rosponder	0.92	1.28	0.22	0.85	-0.04	2.16	True	0.92	0.3	-0.1	0.17	-0.01	0.956816296916384	High
TCGA-BR-6801-01	False	Non-Rosponder	0.91	-1.59	0.08	-1.29	-0.77	-1.63	False	0.63	0.91	0.02	0.08	0.04	0.919150618104726	High
TCGA-RD-A7BW-01	False	Non-Rosponder	0.9	1.16	0.18	0.83	0.06	2.34	False	0.94	0.9	-0.08	0.24	-0.01	0.22774571519251	Low
TCGA-BR-8373-01	False	Non-Rosponder	0.89	0.26	0.07	-0.13	-0.04	-0.14	False	0.01	0.89	-0.01	0.14	0	0.138811973912688	Low
TCGA-BR-8371-01	False	Non-Rosponder	0.87	-0.96	0.59	-0.6	-0.75	-0.44	False	0.81	0.87	-0.06	0.16	0.03	0.22774571519251	Low
TCGA-B7-A5TI-01	False	Non-Rosponder	0.87	-0.1	0.73	-0.25	-0.54	-0.52	False	-0.26	0.87	0.01	0.08	0.05	0.434016519782385	High
TCGA-B7-A5TK-01	False	Non-Rosponder	0.85	4.27	0.47	2.6	3.69	2.97	True	0.85	-0.44	-0.05	0.1	-0.12	0.576281927335309	High
TCGA-RD-A8N4-01	False	Non-Rosponder	0.85	0.3	0.79	0.2	0.17	0.59	False	0.41	0.85	-0.05	0.17	0.01	0.190302861298438	Low
TCGA-BR-8687-01	False	Non-Rosponder	0.85	-1.07	0.34	-1	-1.13	-1.36	False	-0.12	0.85	0.02	0.05	0.06	0.379612773799794	High
TCGA-BR-8286-01	False	Non-Rosponder	0.84	0.33	0.32	0.09	-0.22	0.29	False	-0.66	0.84	0.08	-0.03	0.07	0	Low
TCGA-IN-8663-01	False	Non-Rosponder	0.84	-0.59	0.19	-0.29	3.23	-1.15	False	-0.47	0.84	0.14	0.02	-0.04	1.85239664323737	High
TCGA-BR-8683-01	False	Non-Rosponder	0.83	0.91	0.09	0.7	0.75	0.92	False	0.32	0.83	0.02	0.14	-0.04	0.151855661431925	Low
TCGA-R5-A7ZF-01	False	Non-Rosponder	0.82	0.02	0.46	-0.82	-0.42	-1.15	False	-0.99	0.82	0.21	-0.13	0.03	0.880499811193485	High
TCGA-D7-A747-01	False	Non-Rosponder	0.81	-0.18	0.22	-0.12	-0.1	0.17	False	0.72	0.81	-0.08	0.17	0.04	0.486464357058811	High
TCGA-BR-A4J6-01	False	Non-Rosponder	0.81	-1.67	0.36	-1	-1.2	-0.89	False	0.03	0.81	-0.01	0.07	0.07	0.299837375364704	High
TCGA-CG-4440-01	False	Non-Rosponder	0.8	-0.13	0.55	-0.79	-0.03	-0.62	False	-1.31	0.8	0.14	-0.06	0.02	0.202885150033924	Low
TCGA-D7-A4YT-01	False	Non-Rosponder	0.79	-0.05	0.26	-0.42	0	-1.19	False	-0.75	0.79	0.09	-0.02	0.04	0.956816296916384	High
TCGA-CD-8533-01	False	Non-Rosponder	0.79	-1.55	0.04	-1.02	-0.79	-1.36	False	-0.42	0.79	0.08	-0.04	0.07	0	Low
TCGA-CD-5800-01	False	Non-Rosponder	0.77	-1.19	0.07	-0.81	-1.19	0.11	False	0.24	0.77	0.13	-0.07	0.04	0.401619482619825	High
TCGA-CD-5799-01	False	Non-Rosponder	0.77	-1.69	0.54	-1.32	-1.13	-1.49	False	-0.11	0.77	0.08	0	0.04	0.276196268219606	High
TCGA-R5-A7ZI-01	False	Non-Rosponder	0.76	0.75	0.89	0.96	2.05	1.38	True	0.76	-2.05	-0.07	-0.21	-0.05	0.46572355431927	High
TCGA-RD-A8N5-01	False	Non-Rosponder	0.76	-1.95	0.11	-1.06	-0.13	-1.66	False	0.81	0.76	-0.08	0.25	-0.05	0	Low
TCGA-BR-A4IU-01	False	Non-Rosponder	0.75	-0.81	0.4	0.09	-0.77	0.88	True	0.75	1.14	-0.07	0.21	0.04	0	Low
TCGA-BR-8060-01	False	Non-Rosponder	0.73	0.6	0.33	0.34	1.17	-0.31	False	0.16	0.73	0.04	0.09	-0.02	0.323089961785028	High
TCGA-BR-8284-01	False	Non-Rosponder	0.72	1.06	0.9	1.02	0.49	2.41	True	0.72	-0.24	-0.09	0.04	0.01	0.0989609439144161	Low
TCGA-HU-8608-01	False	Non-Rosponder	0.72	4.13	0.68	2.68	6.69	2.44	True	0.72	-2.39	-0.12	-0.14	-0.11	0	Low
TCGA-VQ-A91Z-01	False	Non-Rosponder	0.71	-1.76	0.06	-1.7	-1.52	-0.38	False	-0.8	0.71	0.14	-0.1	0.06	0.749308906679242	High
TCGA-D7-6822-01	False	Non-Rosponder	0.71	1.1	0.08	0.22	1.12	2.08	False	-0.68	0.71	0.08	0.02	0	0	Low
TCGA-VQ-A94R-01	False	Non-Rosponder	0.69	0.79	0.22	0.28	-0.1	0.24	False	0.09	0.69	0.02	0.05	0.04	0	Low
TCGA-VQ-A94O-01	False	Non-Rosponder	0.69	-0.44	0.02	-0.16	-0.02	-0.53	False	-0.64	0.69	0.14	-0.07	0.03	0.299837375364704	High
TCGA-VQ-A8PK-01	False	Non-Rosponder	0.69	0.52	0.17	0.11	0.44	-0.01	False	-0.51	0.69	0.11	0.04	-0.05	0.138811973912688	Low
TCGA-BR-6456-01	False	Non-Rosponder	0.68	0.34	0.36	0.44	0.29	0.57	True	0.68	1.81	0.06	0.24	-0.03	0.202885150033924	Low
TCGA-BR-7707-01	False	Non-Rosponder	0.68	1.25	1	0.82	2	-0.2	False	-0.03	0.68	0.18	-0.05	-0.03	0.357261254869489	High
TCGA-VQ-A8P3-01	False	Non-Rosponder	0.67	-0.83	0.69	-0.17	0.37	0.18	False	-0.09	0.67	0.08	-0.01	0.03	0	Low
TCGA-B7-5816-01	False	Non-Rosponder	0.66	2.14	0.98	1.33	2.62	-0.28	False	0.84	0.66	0	0.25	-0.16	0	Low
TCGA-BR-8384-01	False	Non-Rosponder	0.65	0.02	0.69	0.62	-0.29	1.42	True	0.65	1.24	-0.08	0.27	0.01	0.215363452397449	Low
TCGA-D7-6818-01	False	Non-Rosponder	0.65	-0.97	0.13	-0.21	-0.19	-1.37	False	1.07	0.65	-0.03	0.13	0	0	Low
TCGA-CG-4441-01	False	Non-Rosponder	0.65	0.28	0.84	0.18	0.22	-0.01	False	0.11	0.65	0.01	0.11	-0.03	0.0854273554204139	Low
TCGA-CG-5717-01	False	Non-Rosponder	0.64	0.44	0.9	0.32	1.26	0.65	True	0.64	-0.74	-0.07	-0.03	-0.03	0.125650237911995	Low
TCGA-BR-A4IY-01	False	Non-Rosponder	0.63	2.12	0.53	1.36	2.1	0.93	True	0.63	1.15	0.05	0.19	-0.06	0.949370789612817	High
TCGA-BR-7901-01	False	Non-Rosponder	0.63	0.37	0.05	0.41	0.4	0.33	True	0.63	1.21	0.01	0.21	-0.04	0.276196268219606	High
TCGA-IN-AB1X-01	False	Non-Rosponder	0.62	1.51	0.93	1.57	2.92	2.12	True	0.62	-1.52	-0.02	-0.13	-0.1	0.190302861298438	Low
TCGA-VQ-A91Y-01	False	Non-Rosponder	0.62	1.5	0.11	0.89	0.54	0.56	True	0.62	0.78	-0.06	0.23	-0.04	0.412509794819153	High
TCGA-VQ-A8P5-01	False	Non-Rosponder	0.61	0.4	0.02	0.01	-0.28	-0.72	False	-0.59	0.61	0.1	0.02	-0.02	1.14469964679421	High
TCGA-BR-A4J8-01	False	Non-Rosponder	0.6	-1.1	0.04	-0.94	-0.97	-1.12	False	0.61	0.6	-0.01	0.09	0.02	0	Low
TCGA-D7-A4YU-01	False	Non-Rosponder	0.6	2.62	0.63	1.66	1.35	1.33	True	0.6	-1.05	-0.05	-0.07	-0.05	0.0989609439144161	Low
TCGA-VQ-A8PB-01	False	Non-Rosponder	0.58	-0.34	1	-0.29	-0.17	0.06	False	-1.61	0.58	0.11	-0.06	0.03	0.0717606770123363	Low
TCGA-D7-6526-01	False	Non-Rosponder	0.57	-1.55	0.03	-1.19	-1.21	-1.29	False	-0.48	0.57	0.11	-0.08	0.04	0.546943980916706	High
TCGA-CD-5813-01	False	Non-Rosponder	0.57	0.2	0.02	0.83	-0.16	1.49	False	1.86	0.57	-0.1	0.19	0.01	0.138811973912688	Low
TCGA-BR-8483-01	False	Non-Rosponder	0.56	-1.15	0.01	-1.28	-1.08	-1.24	False	-0.65	0.56	0.1	-0.06	0.06	0.412509794819153	High
TCGA-VQ-A8DV-01	False	Non-Rosponder	0.55	-2.14	0.01	-1.88	-0.65	-0.93	False	-0.95	0.55	0.07	-0.08	0.08	0.864751604339355	High
TCGA-BR-6707-01	False	Non-Rosponder	0.54	1.76	0.4	1.09	0.96	1.9	True	0.54	-1.13	-0.04	-0.14	0.01	0	Low
TCGA-BR-8588-01	False	Non-Rosponder	0.54	-0.09	0.8	0.15	0.53	0.88	True	0.54	0.09	-0.08	0.09	0.01	0.357261254869489	High
TCGA-BR-6565-01	False	Non-Rosponder	0.54	1.67	0.34	1.2	0.47	0.98	True	0.54	0.35	0.03	0.02	-0.02	0.202885150033924	Low
TCGA-D7-6815-01	False	Non-Rosponder	0.53	-0.38	0.35	-0.44	0.4	-0.49	False	-0.31	0.53	0.01	0.02	0.04	0.311502134464128	High
TCGA-BR-A44U-01	False	Non-Rosponder	0.53	-1.53	0.07	-1.6	-1.36	-1.91	False	-0.52	0.53	0.05	-0.01	0.04	0.757893979551343	High
TCGA-BR-6458-01	False	Non-Rosponder	0.53	1.43	0.18	1.36	0.52	1.18	True	0.53	1.02	0.02	0.15	-0.02	2.23602702934715	High
TCGA-CD-8528-01	False	Non-Rosponder	0.51	-0.95	0.9	-0.86	-0.21	-1.08	False	-1.3	0.51	0.08	-0.03	0.03	0	Low
TCGA-VQ-A8DZ-01	False	Non-Rosponder	0.51	-0.8	0.12	-0.72	-0.63	0.67	False	-0.35	0.51	0.11	-0.08	0.04	0.576281927335309	High
TCGA-D7-8579-01	False	Non-Rosponder	0.49	-1.23	0.52	-0.52	0.14	-0.46	False	0.88	0.49	-0.12	0.18	0.01	0.288059892631429	High
TCGA-BR-8363-01	False	Non-Rosponder	0.49	2.24	0.99	1.57	1.39	2.18	True	0.49	-0.81	-0.01	-0.03	-0.08	0	Low
TCGA-VQ-A92D-01	False	Non-Rosponder	0.49	-0.32	0.37	-0.82	-0.39	-1.3	False	-0.62	0.49	0.1	0	-0.03	0.0989609439144161	Low
TCGA-BR-4187-01	False	Non-Rosponder	0.47	-0.21	0.69	0.13	-0.32	0.69	True	0.47	0.85	-0.14	0.28	-0.01	0.112369091855629	Low
TCGA-B7-5818-01	False	Non-Rosponder	0.47	1.35	0.38	0.93	0.42	0.78	True	0.47	-1.1	-0.05	-0.08	-0.04	0	Low
TCGA-VQ-A8PJ-01	False	Non-Rosponder	0.47	-1.04	0.06	-1.05	-0.96	0.02	False	-0.72	0.47	0.13	-0.1	0.03	0.151855661431925	Low
TCGA-CG-5723-01	False	Non-Rosponder	0.46	2.42	0.99	1.45	1.94	1.38	True	0.46	-0.37	0.02	0	-0.09	0	Low
TCGA-VQ-AA6D-01	False	Non-Rosponder	0.46	-0.79	0.87	-0.97	0.85	-0.25	False	-1.3	0.46	0.16	-0.09	-0.02	0.334563781792921	High
TCGA-D7-A6EV-01	False	Non-Rosponder	0.46	-1.07	0.91	-1.07	-1.2	-1.23	False	-1.41	0.46	0.15	-0.13	0.04	0.0989609439144161	Low
TCGA-VQ-A8E7-01	False	Non-Rosponder	0.46	-0.57	0.17	-0.97	-0.66	-1	False	-0.27	0.46	0.07	-0.02	0.02	0	Low
TCGA-MX-A666-01	False	Non-Rosponder	0.45	-1.46	0.06	-0.65	-0.29	0.25	False	-0.12	0.45	0.13	-0.16	0.08	0.202885150033924	Low
TCGA-R5-A7ZE-01	False	Non-Rosponder	0.42	-2.52	0.25	-2	-0.24	-1.04	False	-0.49	0.42	0.1	-0.1	0.05	0.566568782853492	High
TCGA-VQ-AA6A-01	False	Non-Rosponder	0.41	-1.04	0.1	-0.84	-0.61	-1.34	False	-0.92	0.41	0.08	-0.06	0.02	0.112369091855629	Low
TCGA-RD-A7C1-01	False	Non-Rosponder	0.41	1.03	0.27	0.53	0.73	0.65	True	0.41	-1.47	-0.04	-0.18	-0.02	0	Low
TCGA-CG-4460-01	False	Non-Rosponder	0.4	0.25	0.89	-0.27	0.75	0.08	False	-0.82	0.4	0.07	-0.05	0.03	0	Low
TCGA-HU-8243-01	False	Non-Rosponder	0.4	-1.92	0.13	-1.72	-1.04	-2.02	False	-0.72	0.4	0.1	-0.09	0.06	0	Low
TCGA-FP-8099-01	False	Non-Rosponder	0.39	0.38	0.31	-0.07	-0.1	-1.58	False	0.05	0.39	0.06	0.03	-0.03	0.112369091855629	Low
TCGA-HF-7133-01	False	Non-Rosponder	0.37	0.96	0.36	0.87	1.15	0.64	True	0.37	-0.05	0.01	0	-0.04	0	Low
TCGA-VQ-A8PO-01	False	Non-Rosponder	0.37	1.65	1	1.1	0.67	1.26	True	0.37	-1.1	0	-0.12	-0.06	0.177594444932951	Low
TCGA-3M-AB46-01	False	Non-Rosponder	0.36	-0.71	0.02	-1.47	-1.2	-1.65	False	-1.16	0.36	0.07	-0.05	0.04	0.0854273554204139	Low
TCGA-FP-8210-01	False	Non-Rosponder	0.36	0.56	0.43	0.95	0.01	1.83	False	1.78	0.36	-0.15	0.2	0.01	0.527085465911245	High
TCGA-F1-A72C-01	False	Non-Rosponder	0.35	0.16	0.2	0.19	0.09	0.03	False	0.17	0.35	0.04	0.04	-0.03	0.423298139136794	High
TCGA-VQ-A8P2-01	False	Non-Rosponder	0.35	-1.65	1	-1.15	0.87	-1.53	False	-1.44	0.35	0.12	-0.18	0.1	0	Low
TCGA-CG-4443-01	False	Non-Rosponder	0.35	-1.93	0.17	-1.77	-1.43	-2.09	False	-0.95	0.35	0.02	-0.06	0.11	0.357261254869489	High
TCGA-MX-A5UG-01	False	Non-Rosponder	0.31	0.3	0.35	0.91	0.69	0.9	False	1.68	0.31	-0.15	0.23	-0.02	0.190302861298438	Low
TCGA-CD-A486-01	False	Non-Rosponder	0.31	-0.63	0.06	-0.65	-0.7	-1.19	False	0.16	0.31	0.03	0.02	-0.01	0.585929815239946	High
TCGA-RD-A8NB-01	False	Non-Rosponder	0.3	2.29	0.99	1.42	1.44	0.5	True	0.3	0.29	0	0.09	-0.07	0.434016519782385	High
TCGA-CD-8527-01	False	Non-Rosponder	0.29	-0.52	0.08	-0.29	-0.77	0.36	False	0.08	0.29	0.09	-0.04	-0.01	0.840743431643413	High
TCGA-VQ-AA6J-01	False	Non-Rosponder	0.28	1.84	0.21	1.16	0.97	0.66	True	0.28	-1.28	-0.05	-0.12	-0.04	0	Low
TCGA-IN-A7NU-01	False	Non-Rosponder	0.28	0.3	0.16	0.36	0.39	-0.45	False	0.78	0.28	0.03	0.03	-0.02	0.919150618104726	High
TCGA-VQ-AA6B-01	False	Non-Rosponder	0.27	-1.5	0.1	-1.34	-0.87	-1.72	False	-1.15	0.27	0.1	-0.12	0.06	0.138811973912688	Low
TCGA-CD-A4MG-01	False	Non-Rosponder	0.26	-1.24	0.88	-1	-0.02	-1.64	False	-0.23	0.26	0.01	-0.03	0.06	0.949370789612817	High
TCGA-BR-4256-01	False	Non-Rosponder	0.26	2.62	0.99	1.78	1.9	1.27	True	0.26	0.2	-0.08	0.22	-0.11	0.633190080763655	High
TCGA-D7-6527-01	False	Non-Rosponder	0.25	-0.82	0.14	-0.65	-0.59	-0.9	False	0.24	0.25	0.01	-0.03	0.06	0	Low
TCGA-HJ-7597-01	False	Non-Rosponder	0.23	1.82	0.97	0.68	1.14	1.09	True	0.23	-0.2	0.12	-0.07	-0.09	0.112369091855629	Low
TCGA-BR-8382-01	False	Non-Rosponder	0.23	2.14	0.99	0.76	0.98	-0.93	False	0.61	0.23	0.04	0.08	-0.08	0.215363452397449	Low
TCGA-BR-8362-01	False	Non-Rosponder	0.2	0.57	0.57	0.83	0.08	1.07	False	0.58	0.2	-0.09	0.1	0.01	0.334563781792921	High
TCGA-BR-8484-01	False	Non-Rosponder	0.19	1.62	0.37	1.11	0.55	1.01	True	0.19	-1.34	-0.14	-0.04	-0.03	2.23295576457032	High
TCGA-D7-5578-01	False	Non-Rosponder	0.19	0.06	0.46	0.31	-0.09	0.35	False	1.02	0.19	0.02	-0.01	0.01	0.288059892631429	High
TCGA-VQ-A8PH-01	False	Non-Rosponder	0.18	-1.17	0.02	-0.44	-0.75	0.82	False	-0.49	0.18	0.12	-0.17	0.06	1.32249066755675	High
TCGA-CG-4466-01	False	Non-Rosponder	0.16	-0.33	0.23	-1.29	-0.63	-1.82	False	-1.85	0.16	0.13	-0.14	0.03	1.64660268646468	High
TCGA-CD-5804-01	False	Non-Rosponder	0.16	-0.28	0.04	-0.16	-0.77	-0.12	False	1.12	0.16	-0.04	0.07	-0.01	0.434016519782385	High
TCGA-D7-6528-01	False	Non-Rosponder	0.15	-0.42	0.3	-0.8	1.04	-1.77	False	-0.29	0.15	0.14	-0.13	0.01	0.112369091855629	Low
TCGA-D7-A748-01	False	Non-Rosponder	0.15	0.07	0.19	-0.03	0.48	-0.89	False	1.06	0.15	-0.17	0.21	-0.02	0.444674827411663	High
TCGA-IN-8462-01	False	Non-Rosponder	0.14	-0.64	0.26	-0.83	-0.11	-1.23	False	0.69	0.14	-0.01	0.05	-0.02	0	Low
TCGA-HU-A4GX-01	False	Non-Rosponder	0.12	1.65	0.97	1.05	0.08	1.81	True	0.12	-2.16	-0.05	-0.26	-0.04	0	Low
TCGA-R5-A7O7-01	False	Non-Rosponder	0.12	-0.72	0.04	-0.8	-0.23	-1.12	False	0.01	0.12	0.08	-0.08	0.02	0	Low
TCGA-CG-4306-01	False	Non-Rosponder	0.12	0.39	1	0.17	1.29	-0.08	False	-0.92	0.12	0.01	0.05	-0.06	0	Low
TCGA-HU-A4H4-01	False	Non-Rosponder	0.11	2.28	0.82	1.43	0.96	1.06	True	0.11	-2.09	-0.02	-0.25	-0.07	0	Low
TCGA-BR-8077-01	False	Non-Rosponder	0.11	0.78	0.03	0.27	-0.22	1.63	True	0.11	-0.68	-0.02	-0.1	0.01	0.276196268219606	High
TCGA-HU-A4H5-01	False	Non-Rosponder	0.1	-0.22	0.11	-0.7	-0.65	-0.87	False	-0.84	0.1	0.08	-0.14	0.06	0.334563781792921	High
TCGA-BR-4191-01	False	Non-Rosponder	0.08	1.01	0.17	0.84	0.52	0.66	True	0.08	-1.14	-0.18	0.01	-0.02	0	Low
TCGA-VQ-AA6K-01	False	Non-Rosponder	0.06	0.24	0.11	0.18	0.08	0.69	False	0.08	0.06	0.03	0.02	-0.04	0.0854273554204139	Low
TCGA-BR-8078-01	False	Non-Rosponder	0.06	1.75	1	1.14	1.58	1.54	True	0.06	-0.59	-0.03	-0.01	-0.06	0	Low
TCGA-FP-A4BE-01	False	Non-Rosponder	0.06	1.71	0.99	1.19	0.83	0.77	True	0.06	-1.8	-0.07	-0.19	-0.02	0.138811973912688	Low
TCGA-HU-A4H3-01	False	Non-Rosponder	0.06	-0.35	1	-0.19	-0.19	-0.05	False	-0.69	0.06	0.11	-0.09	-0.03	0	Low
TCGA-SW-A7EA-01	False	Non-Rosponder	0.06	1.43	0.99	0.64	3.84	0.14	True	0.06	0.32	0.12	0	-0.08	0.757893979551343	High
TCGA-VQ-A91D-01	False	Non-Rosponder	0.05	1.1	1	0.4	1.48	-1.15	False	-0.26	0.05	0.07	0.02	-0.09	0	Low
TCGA-BR-8589-01	False	Non-Rosponder	0.04	2.85	0.42	1.73	1.07	2.88	True	0.04	-2.4	-0.07	-0.27	-0.04	0	Low
TCGA-BR-8485-01	False	Non-Rosponder	0.03	0.53	0.09	0.73	0.24	1.43	True	0.03	0.87	0.05	0.07	0.01	0	Low
TCGA-CG-4477-01	False	Non-Rosponder	0.03	2.4	0.76	1.15	2.09	0.59	True	0.03	-1.16	-0.05	-0.05	-0.08	0	Low
TCGA-VQ-A8PU-01	False	Non-Rosponder	0.01	-2.03	0.21	-1.39	-0.93	-1.83	False	-1.09	0.01	0.09	-0.13	0.04	0	Low
TCGA-D7-8573-01	False	Rosponder	0	0.24	0.13	-0.6	0.19	-1.12	False	-0.77	0	0.12	-0.17	0.04	0	Low
TCGA-D7-A4YV-01	False	Rosponder	0	1.44	0.98	1.13	1.24	2.39	True	0	-0.85	-0.08	-0.06	-0.01	0	Low
TCGA-CG-5726-01	False	Rosponder	-0.01	-0.6	1	-0.89	-0.26	-1.23	False	-0.86	-0.01	0.12	-0.22	0.07	0	Low
TCGA-VQ-A91N-01	False	Rosponder	-0.01	0.08	0.76	-0.14	-0.41	-0.41	False	-0.87	-0.01	0.11	-0.16	0.03	0.345971544920615	High
TCGA-B7-A5TJ-01	False	Rosponder	-0.02	-1.57	0.3	-1.4	-1.18	-1.75	False	-0.19	-0.02	0.02	-0.12	0.09	0.423298139136794	High
TCGA-ZA-A8F6-01	False	Rosponder	-0.02	-0.91	0.57	-0.26	0	-0.51	False	0.73	-0.02	-0.17	0.15	0.02	0.323089961785028	High
TCGA-CD-A4MH-01	False	Rosponder	-0.03	-1.07	0.02	-0.87	-0.2	-0.49	False	-0.15	-0.03	0.04	-0.08	0.03	0.22774571519251	Low
TCGA-CD-8525-01	False	Rosponder	-0.03	0.59	0.02	0.52	-0.69	0.9	False	0.61	-0.03	0.05	-0.04	-0.03	0.24001484961237	High
TCGA-D7-6521-01	False	Rosponder	-0.03	-0.3	0.07	0.3	-0.4	1.03	False	1.31	-0.03	-0.13	0.12	0.01	0.164788549999235	Low
TCGA-IN-A7NR-01	False	Rosponder	-0.04	-0.63	0.48	-0.39	-0.25	0.07	False	0.54	-0.04	0.01	-0.05	0.02	0.288059892631429	High
TCGA-BR-6566-01	False	Rosponder	-0.04	0.17	0.97	0.31	0.92	-0.48	False	1.18	-0.04	-0.02	0.04	-0.03	0.0854273554204139	Low
TCGA-CG-4301-01	False	Rosponder	-0.05	0.08	0.36	-0.43	0.14	-1.26	False	-0.7	-0.05	-0.09	0.09	-0.02	0.288059892631429	High
TCGA-CG-4305-01	False	Rosponder	-0.06	1.51	0.99	1	0.68	0.95	True	-0.06	0.12	-0.09	0.07	0.03	0.125650237911995	Low
TCGA-ZQ-A9CR-01	False	Rosponder	-0.06	0.73	0.04	0.29	0.77	0.17	True	-0.06	1.28	0.09	0.18	-0.06	0.276196268219606	High
TCGA-KB-A6F7-01	False	Rosponder	-0.1	1.15	0.27	1.05	-0.34	1.54	True	-0.1	-0.4	0.05	-0.14	0	0.288059892631429	High
TCGA-CD-8526-01	False	Rosponder	-0.1	0.39	0.02	0.21	-0.1	0.28	True	-0.1	1.27	0.15	0.01	0.02	0.202885150033924	Low
TCGA-BR-A4QI-01	False	Rosponder	-0.11	0.64	0.41	0.13	0.27	0.19	False	-0.78	-0.11	0.03	-0.07	0.01	0	Low
TCGA-IP-7968-01	False	Rosponder	-0.12	1.41	0.14	1.03	0.75	1.3	True	-0.12	1.06	0.1	0.09	-0.03	0.537047724983204	High
TCGA-BR-4253-01	False	Rosponder	-0.13	4.73	0.94	2.56	3.53	2.77	True	-0.13	-2.8	-0.14	-0.18	-0.12	0	Low
TCGA-VQ-A924-01	False	Rosponder	-0.13	1.44	1	0.94	1.93	0.59	True	-0.13	-0.29	0.06	-0.05	-0.06	0.164788549999235	Low
TCGA-BR-6563-01	False	Rosponder	-0.14	0.05	0.21	0.73	-0.37	1.84	False	1.94	-0.14	-0.18	0.15	0.02	0.496714988015726	High
TCGA-IN-A6RL-01	False	Rosponder	-0.15	-0.11	0.33	-0.5	-0.8	-0.94	False	-0.37	-0.15	0.03	-0.09	0.01	0.856798270444416	High
TCGA-BR-8591-01	False	Rosponder	-0.15	1.51	1	0.67	0.54	-0.79	False	-0.22	-0.15	0.03	-0.01	-0.06	0	Low
TCGA-RD-A8MW-01	False	Rosponder	-0.15	1.19	0.05	0.54	0.72	0.31	False	0.62	-0.15	-0.06	0.11	-0.07	0.444674827411663	High
TCGA-IN-7806-01	False	Rosponder	-0.17	-1.82	0.5	-1.26	-1	-1.47	False	-0.19	-0.17	0.01	-0.11	0.06	0.0854273554204139	Low
TCGA-CG-4472-01	False	Rosponder	-0.17	0.4	0.39	0.3	-0.02	0.12	False	0.11	-0.17	-0.15	0.11	0.02	0.732043247997993	High
TCGA-EQ-A4SO-01	False	Rosponder	-0.17	-1.61	0.65	-1.31	-0.91	-1.57	False	-1.34	-0.17	0.08	-0.18	0.06	0.112369091855629	Low
TCGA-BR-A4J4-01	False	Rosponder	-0.19	1.01	0.41	0.27	1.43	0.01	False	-0.32	-0.19	-0.02	0	-0.02	1.57093017802074	High
TCGA-BR-A4CS-01	False	Rosponder	-0.2	-1.63	0.01	-1.32	-0.54	-1.79	False	0.1	-0.2	-0.01	-0.02	0.01	0	Low
TCGA-IN-A6RI-01	False	Rosponder	-0.2	-1.49	0.68	-1.34	-0.98	-1.76	False	-0.88	-0.2	0.09	-0.21	0.05	0.832689948689324	High
TCGA-HU-A4GC-01	False	Rosponder	-0.22	-0.66	0.22	-0.4	-0.61	-0.09	False	-0.51	-0.22	0	-0.08	0.05	0.215363452397449	Low
TCGA-BR-8682-01	False	Rosponder	-0.23	-0.97	0.55	-0.36	-0.31	-0.32	False	0.67	-0.23	-0.17	0.12	0.03	0	Low
TCGA-HU-A4GU-01	False	Rosponder	-0.23	-1.25	0.94	-1.15	-0.57	-1.1	False	-1.1	-0.23	0.08	-0.13	0	3.21739909454268	High
TCGA-BR-8361-01	False	Rosponder	-0.25	1.21	1	1.02	2.59	1.52	True	-0.25	-0.94	0.04	-0.18	-0.01	0	Low
TCGA-SW-A7EB-01	False	Rosponder	-0.26	-0.81	0.13	-0.29	-0.56	0.51	False	0.44	-0.26	0	-0.09	0.04	0.299837375364704	High
TCGA-BR-4267-01	False	Rosponder	-0.27	-0.5	0.7	-0.37	0.93	-0.87	False	-0.88	-0.27	-0.01	-0.03	-0.01	0.872622540743869	High
TCGA-D7-A6EZ-01	False	Rosponder	-0.27	3.38	0.68	1.85	1.93	1.25	True	-0.27	-0.73	0	-0.05	-0.07	0	Low
TCGA-BR-4279-01	False	Rosponder	-0.27	0.27	0.88	0.01	0.11	1.08	True	-0.27	0.55	-0.11	0.21	-0.01	0.605035472325582	High
TCGA-VQ-A8P8-01	False	Rosponder	-0.28	-0.98	0.69	-0.16	-0.22	-0.35	False	0.61	-0.28	-0.04	-0.01	0.01	0.112369091855629	Low
TCGA-HU-A4GN-01	False	Rosponder	-0.29	1.41	1	0.54	0.28	0	False	-0.64	-0.29	0.13	-0.16	-0.04	0.24001484961237	High
TCGA-VQ-A925-01	False	Rosponder	-0.3	-0.78	0.33	-0.63	-0.31	-0.24	False	-0.22	-0.3	0.03	-0.12	0.03	0.0717606770123363	Low
TCGA-HU-A4G2-01	False	Rosponder	-0.31	1.06	0.23	0.04	-0.12	0.27	False	-0.84	-0.31	0.03	-0.14	0.05	0	Low
TCGA-D7-8576-01	False	Rosponder	-0.31	-0.37	0.32	-0.64	-0.37	-1.3	False	-0.28	-0.31	-0.03	-0.05	0.03	0.276196268219606	High
TCGA-VQ-A91E-01	False	Rosponder	-0.31	0.3	1	0.42	0.87	0.6	True	-0.31	-1.57	0.03	-0.25	-0.03	0	Low
TCGA-BR-6455-01	False	Rosponder	-0.31	1.33	0.62	0.91	0.15	2	True	-0.31	0.21	0.03	-0.04	0.03	0.0989609439144161	Low
TCGA-RD-A7BT-01	False	Rosponder	-0.34	-0.65	0.28	-0.62	-0.78	-0.71	False	-1.26	-0.34	0.1	-0.25	0.08	1.26962112381024	High
TCGA-BR-A4PE-01	False	Rosponder	-0.36	1.92	0.41	0.63	0.5	-0.88	False	-0.18	-0.36	0.04	-0.05	-0.05	0.527085465911245	High
TCGA-D7-A4YY-01	False	Rosponder	-0.36	1.19	0.97	0.68	0.8	0.26	False	0.18	-0.36	-0.07	0.04	-0.02	0.864751604339355	High
TCGA-HU-A4H2-01	False	Rosponder	-0.36	-0.15	0.21	-0.32	-0.64	-0.17	False	-0.17	-0.36	0.05	-0.14	0.03	0	Low
TCGA-VQ-A91U-01	False	Rosponder	-0.38	1.48	0.36	0.74	0.01	0.84	True	-0.38	-1.57	-0.03	-0.22	0.01	0.164788549999235	Low
TCGA-CD-8536-01	False	Rosponder	-0.39	0.2	1	0.15	0.06	0.97	True	-0.39	0.96	0.08	0.04	0.02	0.22774571519251	Low
TCGA-HU-A4H0-01	False	Rosponder	-0.4	3.45	0.3	1.96	3.29	1.39	True	-0.4	-1.55	0.02	-0.22	-0.05	0	Low
TCGA-VQ-AA6I-01	False	Rosponder	-0.41	0.23	0.85	0.07	-0.04	-0.11	False	-0.73	-0.41	0.06	-0.16	0.02	2.03247344313197	High
TCGA-CD-A48A-01	False	Rosponder	-0.41	-0.8	0.03	-0.95	1.76	-1.33	False	0.32	-0.41	0.01	-0.08	0.01	0.190302861298438	Low
TCGA-VQ-A8PP-01	False	Rosponder	-0.42	1.07	1	0.8	0.78	0.77	True	-0.42	0.93	0.06	0.11	-0.04	0	Low
TCGA-FP-7735-01	False	Rosponder	-0.43	-0.53	0.01	0.1	-0.84	-0.17	False	0.58	-0.43	-0.04	-0.07	0.05	0.723328508587149	High
TCGA-RD-A7BS-01	False	Rosponder	-0.43	0.5	0.23	-0.27	0.51	-0.84	False	0.91	-0.43	-0.03	0.03	-0.06	0.880499811193485	High
TCGA-F1-A448-01	False	Rosponder	-0.44	-0.89	0.94	-0.26	0.29	-0.56	False	0.73	-0.44	-0.08	0.06	-0.04	0.0854273554204139	Low
TCGA-BR-A4PF-01	False	Rosponder	-0.44	1.31	0.62	0.64	1.5	0.92	True	-0.44	-1.72	-0.05	-0.14	-0.08	0.723328508587149	High
TCGA-KB-A93H-01	False	Rosponder	-0.45	-0.07	0.26	-0.95	-0.5	0.68	False	-1.07	-0.45	0.12	-0.24	0.04	0.202885150033924	Low
TCGA-D7-A4YX-01	False	Rosponder	-0.48	2.92	0.73	1.43	2.74	1.27	True	-0.48	-1.3	0.02	-0.17	-0.06	0.164788549999235	Low
TCGA-BR-A4QL-01	False	Rosponder	-0.48	-1.27	0.99	-1.2	-0.72	-0.83	False	-0.45	-0.48	0.05	-0.2	0.08	1.46519413492305	High
TCGA-VQ-AA68-01	False	Rosponder	-0.48	0.72	0.46	0.38	0.43	0.48	False	-0.39	-0.48	0.05	-0.13	-0.01	0.476111032184676	High
TCGA-VQ-A8PE-01	False	Rosponder	-0.49	0.35	0.15	0.31	0.53	0.81	True	-0.49	0.26	0.1	-0.08	0	0.299837375364704	High
TCGA-FP-8211-01	False	Rosponder	-0.52	-0.13	0.32	-0.13	0.15	0.4	False	-0.09	-0.52	0.03	-0.13	0.02	1.64197803351695	High
TCGA-D7-A6F0-01	False	Rosponder	-0.52	1.51	0.09	0.51	-0.11	0.83	True	-0.52	0.64	0.08	-0.04	0.05	1.07794825321167	High
TCGA-IN-AB1V-01	False	Rosponder	-0.53	-1.44	0.84	-0.97	-0.34	-0.61	False	-0.02	-0.53	-0.01	-0.08	0.01	0.556797578005619	High
TCGA-HU-A4GF-01	False	Rosponder	-0.53	0.52	0.09	-0.07	-0.12	0.2	False	-0.6	-0.53	0.07	-0.19	0.02	0.486464357058811	High
TCGA-IN-A6RS-01	False	Rosponder	-0.54	-0.02	0.5	0	-0.19	0.26	True	-0.54	-1.02	0.02	-0.18	0	0.50690888374194	High
TCGA-F1-6177-01	False	Rosponder	-0.54	-0.02	1	-0.25	-0.03	-0.81	False	-0.49	-0.54	0.07	-0.17	-0.01	2.05694469542267	High
TCGA-IN-A6RJ-01	False	Rosponder	-0.55	-1.44	0.86	-1.42	0.35	-1.44	False	0.18	-0.55	0	-0.1	0.01	0.799896859853264	High
TCGA-HF-7134-01	False	Rosponder	-0.55	-0.54	0.69	-0.33	0.34	-0.6	False	-0.43	-0.55	0.03	-0.11	-0.01	0.276196268219606	High
TCGA-BR-7722-01	False	Rosponder	-0.55	-1.06	0.12	-0.59	-0.49	-0.68	False	1.15	-0.55	-0.09	0.01	0	0	Low
TCGA-HU-A4G6-01	False	Rosponder	-0.57	0.02	0.23	-0.76	-0.62	-1.44	False	-1.16	-0.57	0.09	-0.23	0.04	0	Low
TCGA-D7-6820-01	False	Rosponder	-0.57	-1.24	0.26	-0.98	-0.59	-1.86	False	0.37	-0.57	0.02	-0.15	0.03	0	Low
TCGA-BR-6452-01	False	Rosponder	-0.58	1.34	1	1.06	0.74	0.47	True	-0.58	0.27	0.01	0.03	0	0	Low
TCGA-CG-4438-01	False	Rosponder	-0.59	2.3	0.14	0.97	1.15	0.45	True	-0.59	-0.83	0	-0.1	-0.03	0.276196268219606	High
TCGA-BR-8368-01	False	Rosponder	-0.61	0.04	1	0.02	0.39	0.04	False	-0.76	-0.61	0.09	-0.24	0.04	0.177594444932951	Low
TCGA-BR-8486-01	False	Rosponder	-0.61	0.76	0.12	0.24	0.42	-1.1	False	0.75	-0.61	-0.04	-0.03	-0.02	0	Low
TCGA-VQ-A91S-01	False	Rosponder	-0.62	1.68	0.33	0.89	1.94	2.04	True	-0.62	-0.57	0.06	-0.11	-0.05	0.45523098168662	High
TCGA-IN-A6RR-01	False	Rosponder	-0.62	-1.4	0.18	-0.79	-0.81	-0.6	False	-0.34	-0.62	0.02	-0.15	0.02	0.323089961785028	High
TCGA-BR-7703-01	False	Rosponder	-0.65	-0.75	0.99	-0.25	-0.7	-0.43	False	0.17	-0.65	0.04	-0.19	0.04	1.92634808726564	High
TCGA-HU-8249-01	False	Rosponder	-0.65	0.25	0.03	-0.32	0.26	-0.12	False	0.01	-0.65	0.07	-0.18	0.02	0.423298139136794	High
TCGA-HU-A4GT-01	False	Rosponder	-0.66	-0.65	1	-0.73	0.07	-0.74	False	-1.14	-0.66	0.07	-0.22	0.03	1.21472918266717	High
TCGA-BR-8690-01	False	Rosponder	-0.67	1.79	0.02	0.82	-0.52	0.86	False	0.79	-0.67	-0.01	-0.02	-0.05	0	Low
TCGA-CG-4465-01	False	Rosponder	-0.72	0.79	1	0.13	0.62	-0.77	False	-0.86	-0.72	-0.07	-0.03	-0.03	0.215363452397449	Low
TCGA-VQ-A8DT-01	False	Rosponder	-0.73	-1.48	0.82	-1.03	-0.33	-0.75	False	-0.9	-0.73	0.04	-0.21	0.05	0.434016519782385	High
TCGA-VQ-A91W-01	False	Rosponder	-0.74	0.25	0.22	0.12	1.01	-0.97	False	-0.25	-0.74	-0.01	-0.12	0.01	0.215363452397449	Low
TCGA-VQ-A91X-01	False	Rosponder	-0.74	-2.35	0.23	-1.87	-1.2	-1.81	False	-0.98	-0.74	0.08	-0.27	0.07	0.0854273554204139	Low
TCGA-CG-4444-01	False	Rosponder	-0.74	-0.37	0.44	-0.17	-0.25	-0.8	False	-0.56	-0.74	-0.05	-0.06	-0.01	0.215363452397449	Low
TCGA-R5-A7ZR-01	False	Rosponder	-0.75	-0.52	0.19	-0.82	-0.64	-0.55	False	-0.53	-0.75	0.05	-0.2	0.03	0	Low
TCGA-VQ-A91K-01	False	Rosponder	-0.75	0.17	0.99	0.24	0.31	0.02	False	0.69	-0.75	-0.07	-0.02	-0.04	0.323089961785028	High
TCGA-VQ-AA6G-01	False	Rosponder	-0.75	-0.95	0.62	-0.61	0.85	-1.57	False	-0.47	-0.75	0.02	-0.09	-0.06	0.0989609439144161	Low
TCGA-HU-A4G3-01	False	Rosponder	-0.75	-1.92	0.64	-1.41	-1.07	-1.48	False	0.12	-0.75	-0.04	-0.12	0.04	0.390670891535493	High
TCGA-CG-5718-01	False	Rosponder	-0.76	0.03	0.07	0.08	0.04	-0.2	False	1.09	-0.76	-0.03	-0.08	0	0	Low
TCGA-BR-A44T-01	False	Rosponder	-0.78	0.25	0.24	0.36	0.19	0.95	False	1.55	-0.78	-0.14	0	0.02	0.252166269898842	High
TCGA-HU-A4GP-01	False	Rosponder	-0.78	-1.77	0.54	-1.31	-0.53	-0.95	False	-0.39	-0.78	0.02	-0.16	0.01	0	Low
TCGA-VQ-A8PM-01	False	Rosponder	-0.78	0.02	0.12	0.29	-0.09	-0.03	False	0.94	-0.78	-0.09	-0.04	0.01	0.0854273554204139	Low
TCGA-HF-A5NB-01	False	Rosponder	-0.82	0.05	1	-0.02	0.55	0.13	False	-0.65	-0.82	0.04	-0.2	0.01	0	Low
TCGA-VQ-A8E0-01	False	Rosponder	-0.82	-0.85	0.27	-0.4	-0.66	-1.79	False	-0.31	-0.82	0	-0.16	0.01	0.177594444932951	Low
TCGA-VQ-A91V-01	False	Rosponder	-0.84	-1.47	0.51	-1.17	-0.47	-1.21	False	-0.76	-0.84	0.04	-0.17	-0.01	0.264241605957563	High
TCGA-BR-8676-01	False	Rosponder	-0.89	0.27	0.47	0.27	0.14	0.96	False	-0.87	-0.89	0.01	-0.2	0.05	0	Low
TCGA-VQ-A927-01	False	Rosponder	-0.89	-0.9	0.71	-0.64	-0.34	-0.92	False	0.37	-0.89	-0.09	-0.06	0.02	0.390670891535493	High
TCGA-CD-8534-01	False	Rosponder	-0.89	-0.5	0.12	-0.43	-0.71	-0.68	False	0.43	-0.89	-0.06	-0.12	0.04	1.37908282922226	High
TCGA-D7-8574-01	False	Rosponder	-0.89	-0.04	0.14	0.75	-0.27	1.72	False	1.93	-0.89	-0.21	0.07	0.02	3.45558840845674	High
TCGA-BR-A4PD-01	False	Rosponder	-0.89	0.87	0.11	0.07	0	-0.36	False	0.3	-0.89	-0.03	-0.08	-0.04	1.07106857980087	High
TCGA-D7-A74A-01	False	Rosponder	-0.9	-0.05	0.33	-0.42	-0.66	-0.65	False	-0.56	-0.9	0.05	-0.25	0.05	0	Low
TCGA-HU-A4GH-01	False	Rosponder	-0.93	-1.37	0.21	-1.13	-0.44	-1.19	False	-0.53	-0.93	0.05	-0.21	0.01	0	Low
TCGA-BR-4257-01	False	Rosponder	-0.93	0.89	0.99	0.72	0.75	0.5	True	-0.93	0.33	-0.03	0.09	-0.01	0.202885150033924	Low
TCGA-D7-A4Z0-01	False	Rosponder	-0.94	-0.98	0.46	-0.48	0.14	-0.77	False	1.19	-0.94	-0.17	0.04	-0.02	0.0717606770123363	Low
TCGA-HU-A4GD-01	False	Rosponder	-0.97	-2.81	0.01	-2.15	-1	-1.35	False	-0.52	-0.97	0.05	-0.24	0.05	0.444674827411663	High
TCGA-D7-6817-01	False	Rosponder	-0.98	-0.62	0.42	-0.39	-0.45	-0.31	False	0.05	-0.98	-0.05	-0.11	0	0.125650237911995	Low
TCGA-VQ-A8PC-01	False	Rosponder	-0.99	0.03	0.14	0.36	0.27	-0.18	False	0.6	-0.99	-0.1	-0.04	-0.03	0.202885150033924	Low
TCGA-CG-5720-01	False	Rosponder	-0.99	0.11	0.91	0.25	0.09	0.11	False	1.11	-0.99	-0.08	-0.06	-0.01	2.70286718109075	High
TCGA-BR-8487-01	False	Rosponder	-1	0.48	0.99	-0.26	0.19	-0.99	False	-0.42	-1	-0.01	-0.15	0.01	0.24001484961237	High
TCGA-VQ-AA69-01	False	Rosponder	-1.02	1.16	0.65	0.84	1.38	0.4	True	-1.02	-0.35	0.07	-0.12	-0.01	0	Low
TCGA-HU-8602-01	False	Rosponder	-1.04	2.38	1	1.79	2.51	0.28	False	-0.57	-1.04	0.02	-0.08	-0.11	0	Low
TCGA-HU-A4G8-01	False	Rosponder	-1.04	1.99	1	1.01	1.85	-0.02	False	-0.63	-1.04	0.07	-0.19	-0.06	0.125650237911995	Low
TCGA-BR-8372-01	False	Rosponder	-1.06	2.57	1	1.61	1.61	1.14	True	-1.06	-1.27	-0.01	-0.18	-0.02	1.07106857980087	High
TCGA-HU-8610-01	False	Rosponder	-1.12	0.19	0.13	0.45	1.2	-0.87	False	0.78	-1.12	-0.12	-0.02	-0.04	0	Low
TCGA-CD-8531-01	False	Rosponder	-1.13	-0.48	0.26	0.12	-0.45	-1.1	False	0.59	-1.13	-0.09	-0.12	0.04	0.390670891535493	High
TCGA-HU-A4G9-01	False	Rosponder	-1.17	-1.35	1	-1.57	-0.88	-1.87	False	-1.27	-1.17	0.03	-0.28	0.05	0	Low
TCGA-VQ-AA6F-01	False	Rosponder	-1.17	0.54	0.09	0.15	-0.38	-0.08	False	0.26	-1.17	0	-0.16	-0.03	0.949370789612817	High
TCGA-HU-A4H6-01	False	Rosponder	-1.23	-0.69	0.07	-0.73	-0.38	-0.73	False	0.54	-1.23	-0.01	-0.19	0	0.190302861298438	Low
TCGA-HU-A4H8-01	False	Rosponder	-1.32	-0.04	1	-0.22	0.49	-0.82	False	-0.96	-1.32	0.02	-0.26	0.03	0	Low
TCGA-CG-4436-01	False	Rosponder	-1.32	0.45	0.33	-0.74	1.06	-0.76	False	-1.45	-1.32	0.01	-0.21	0	1.74026251143784	High
TCGA-BR-6710-01	False	Rosponder	-1.32	-2.17	0.59	-1.46	-0.89	-0.69	False	0.93	-1.32	-0.14	-0.07	0.01	0.0854273554204139	Low
TCGA-F1-6874-01	False	Rosponder	-1.34	0.93	0.95	0.59	0.55	0.19	False	0.65	-1.34	-0.07	-0.03	-0.11	0	Low
TCGA-FP-A8CX-01	False	Rosponder	-1.4	-0.56	0.62	-0.41	0.66	-0.56	False	0.37	-1.4	-0.06	-0.19	0.02	0.299837375364704	High
TCGA-HU-8244-01	False	Rosponder	-1.41	-2.06	0.64	-1.68	-0.85	-1.71	False	-0.64	-1.41	0.02	-0.32	0.08	0.566568782853492	High
TCGA-D7-A6F2-01	False	Rosponder	-1.42	-0.19	0.05	0.11	-0.32	0.37	False	0.5	-1.42	-0.11	-0.12	0.02	0	Low
TCGA-HU-A4GY-01	False	Rosponder	-1.43	1.32	0.13	1.22	0.41	1.23	False	1.58	-1.43	-0.23	0.03	-0.01	0.46572355431927	High
TCGA-RD-A8N0-01	False	Rosponder	-1.44	0.17	0.45	0.44	0.05	1.39	False	1.28	-1.44	-0.18	-0.05	0.01	0	Low
TCGA-VQ-A8E3-01	False	Rosponder	-1.49	1.95	0.95	1.01	2.37	0.33	False	-0.16	-1.49	0.03	-0.23	-0.04	0.215363452397449	Low
TCGA-BR-A4QM-01	False	Rosponder	-1.5	-1.83	0.15	-1.12	-0.59	-0.18	False	0.88	-1.5	-0.1	-0.16	0.04	0.401619482619825	High
TCGA-BR-8296-01	False	Rosponder	-1.58	-0.29	0.07	-0.07	-0.37	0.14	False	1.35	-1.58	-0.1	-0.12	-0.02	0.334563781792921	High
TCGA-D7-8575-01	False	Rosponder	-1.64	-0.44	0.28	-0.15	0.63	-0.54	False	0.49	-1.64	-0.18	-0.03	-0.05	0	Low
TCGA-CG-4469-01	False	Rosponder	-1.64	-0.3	0.79	-0.54	0.2	-1.52	False	-0.95	-1.64	-0.05	-0.2	0	0.202885150033924	Low
TCGA-BR-4280-01	False	Rosponder	-1.64	0.94	0.99	0.48	0.94	0.11	False	-0.69	-1.64	-0.01	-0.25	0.01	1.70534148716163	High
TCGA-HU-8238-01	False	Rosponder	-1.66	-0.73	0.22	-0.9	0.17	-0.8	False	1.03	-1.66	-0.07	-0.16	-0.03	0.112369091855629	Low
TCGA-R5-A805-01	False	Rosponder	-1.69	-0.39	0.31	-0.27	0.6	-0.25	False	0.78	-1.69	-0.15	-0.02	-0.09	0	Low
TCGA-CG-5732-01	False	Rosponder	-1.69	-0.45	0.43	0.27	-0.53	0.75	False	1.18	-1.69	-0.09	-0.2	0.01	0.276196268219606	High
TCGA-VQ-A8PX-01	False	Rosponder	-1.82	0.26	0.94	0.1	-0.67	0.1	False	-0.35	-1.82	-0.01	-0.26	-0.02	0.264241605957563	High
TCGA-KB-A93J-01	False	Rosponder	-1.83	2.12	0.54	1.24	1.06	0.14	False	0.56	-1.83	-0.12	-0.14	-0.03	0	Low
TCGA-IN-7808-01	False	Rosponder	-2.33	0.5	0.04	0.75	-0.4	1.63	False	1.66	-2.33	-0.16	-0.2	0.01	0.390670891535493	High
TCGA-CG-5734-01	False	Rosponder	-2.4	0.36	0.46	0.63	0.72	0.04	False	1.98	-2.4	-0.17	-0.13	-0.06	0	Low
TCGA-FP-A9TM-01	False	Rosponder	-2.4	-0.28	0.36	-0.02	0.05	-0.49	False	0.41	-2.4	-0.08	-0.32	0	0.215363452397449	Low
TCGA-HU-A4GJ-01	False	Rosponder	-2.6	-0.05	0.32	0.81	-0.25	1.85	False	1.82	-2.6	-0.19	-0.24	0.02	0	Low
