# Supplementary material for: Identification of Enhancer RNA CDK6-AS1 as a Potential Novel Prognostic Biomarker in Gastric Cancer
Source: Front Genet. 2022 Apr 29;13:854211. doi: 10.3389/fgene.2022.854211 (PMC9100412; doi:10.3389/fgene.2022.854211)
Supplement: Supplementary file 8 [file DataSheet1.CSV]

gene_id	symbol	Active.Coefficients	gene_name	ensembl_id
5217	PFN2	0.0132378514253865	profilin 2	ENSG00000070087
55512	SMPD3	-0.0720238802277887	sphingomyelin phosphodiesterase 3	ENSG00000103056
57142	RTN4	0.0355334936539403	reticulon 4	ENSG00000115310
115908	CTHRC1	0.263717026338164	collagen triple helix repeat containing 1	ENSG00000164932
167681	PRSS35	0.138424738203757	serine protease 35	ENSG00000146250
221711	SYCP2L	0.545931777772661	synaptonemal complex protein 2 like	ENSG00000153157
