# Supplementary material for: Identification of Enhancer RNA CDK6-AS1 as a Potential Novel Prognostic Biomarker in Gastric Cancer
Source: Front Genet. 2022 Apr 29;13:854211. doi: 10.3389/fgene.2022.854211 (PMC9100412; doi:10.3389/fgene.2022.854211)
Supplement: Supplementary file 9 [file DataSheet2.CSV]

sample	TMB	group
TCGA-VQ-A8P2-01	169.4	Low
TCGA-BR-8680-01	144.685714285714	Low
TCGA-BR-6452-01	144.2	Low
TCGA-CG-5721-01	97.0857142857143	High
TCGA-BR-8487-01	73.8	High
TCGA-CD-A4MG-01	63.4857142857143	High
TCGA-VQ-A91D-01	58.8285714285714	Low
TCGA-HU-A4GQ-01	45.9714285714286	High
TCGA-BR-A4QL-01	45.4857142857143	High
TCGA-CG-4460-01	45.4285714285714	Low
TCGA-CG-5723-01	43.6285714285714	Low
TCGA-BR-8078-01	40.3428571428571	Low
TCGA-HU-8602-01	40.2571428571429	Low
TCGA-BR-8361-01	39.1142857142857	Low
TCGA-HU-A4GT-01	37.9428571428571	High
TCGA-FP-A4BE-01	37.8285714285714	Low
TCGA-HU-A4G8-01	37.5714285714286	Low
TCGA-BR-8591-01	37.3714285714286	Low
TCGA-BR-4201-01	36.3428571428571	High
TCGA-HU-A4GU-01	36.1142857142857	High
TCGA-VQ-A8PP-01	35.9142857142857	Low
TCGA-MX-A5UJ-01	35.1428571428571	Low
TCGA-D7-A6EY-01	35.1142857142857	Low
TCGA-HF-A5NB-01	34.9142857142857	Low
TCGA-VQ-A924-01	34.0571428571429	Low
TCGA-F1-6177-01	33.4857142857143	High
TCGA-BR-7707-01	33.4285714285714	High
TCGA-B7-5816-01	33.2571428571429	Low
TCGA-VQ-A91K-01	33.0571428571429	High
TCGA-CG-5726-01	32.4857142857143	Low
TCGA-BR-8372-01	32.1428571428571	High
TCGA-HU-A4GX-01	31.2571428571429	Low
TCGA-BR-8363-01	31.0857142857143	Low
TCGA-HF-7132-01	30.6571428571429	High
TCGA-HU-A4GN-01	29.4571428571429	High
TCGA-CG-4305-01	29.3142857142857	Low
TCGA-HU-A4H8-01	29.1428571428571	Low
TCGA-CG-4306-01	28.2285714285714	Low
TCGA-BR-8589-01	27.5714285714286	Low
TCGA-BR-6852-01	26.5428571428571	Low
TCGA-BR-4257-01	26.0857142857143	Low
TCGA-CD-A4MI-01	26.0571428571429	High
TCGA-BR-4256-01	24.9142857142857	High
TCGA-BR-8368-01	24.4285714285714	Low
TCGA-BR-8382-01	23.3142857142857	Low
TCGA-F1-6874-01	23.2571428571429	Low
TCGA-CD-8536-01	23.0285714285714	Low
TCGA-HU-A4H3-01	22.8571428571429	Low
TCGA-D7-A4YV-01	22.7428571428571	Low
TCGA-BR-6566-01	22.5142857142857	Low
TCGA-BR-8081-01	22.5142857142857	Low
TCGA-VQ-A8PO-01	21.3142857142857	Low
TCGA-R5-A7ZI-01	20.8857142857143	High
TCGA-VQ-A8PB-01	19.8	Low
TCGA-HU-A4G9-01	19.6285714285714	Low
TCGA-VQ-A91E-01	19.6	Low
TCGA-VQ-AA6D-01	19.3142857142857	High
TCGA-HJ-7597-01	19	Low
TCGA-HU-A4GH-01	18.8571428571429	Low
TCGA-BR-8059-01	18.6571428571429	High
TCGA-BR-4280-01	18.5428571428571	High
TCGA-VQ-A8E3-01	18.3714285714286	Low
TCGA-CD-A4MJ-01	17.5714285714286	Low
TCGA-BR-7703-01	17	High
TCGA-CG-4465-01	15.9714285714286	Low
TCGA-HU-A4H4-01	15.9428571428571	Low
TCGA-RD-A8NB-01	15.5428571428571	High
TCGA-SW-A7EA-01	15.5428571428571	High
TCGA-B7-A5TI-01	15.2	High
TCGA-VQ-A8PX-01	15.1714285714286	High
TCGA-F1-A448-01	15.1142857142857	Low
TCGA-CG-4437-01	13.6	Low
TCGA-IN-A6RL-01	11.7714285714286	High
TCGA-D7-A4YY-01	11.4	High
TCGA-BR-6802-01	11.2	Low
TCGA-CD-8529-01	10.8	High
TCGA-CD-5801-01	9.62857142857143	Low
TCGA-B7-5818-01	8.82857142857143	Low
TCGA-BR-7704-01	8.71428571428571	Low
TCGA-BR-8485-01	8.45714285714286	Low
TCGA-D7-6528-01	8.08571428571429	Low
TCGA-BR-8284-01	7.85714285714286	Low
TCGA-D7-A4Z0-01	7.45714285714286	Low
TCGA-CG-4469-01	7.4	Low
TCGA-D7-A6EZ-01	7.25714285714286	Low
TCGA-VQ-A94R-01	7.2	Low
TCGA-HU-A4H5-01	7.05714285714286	High
TCGA-BR-6458-01	7	High
TCGA-VQ-A8P3-01	7	Low
TCGA-RD-A7C1-01	6.94285714285714	Low
TCGA-BR-8297-01	6.88571428571429	High
TCGA-HF-7134-01	6.88571428571429	High
TCGA-D7-A4YT-01	6.82857142857143	High
TCGA-VQ-AA64-01	6.4	High
TCGA-BR-8486-01	6.34285714285714	Low
TCGA-VQ-A91S-01	6.25714285714286	High
TCGA-D7-6822-01	6.17142857142857	Low
TCGA-CD-8535-01	6.14285714285714	High
TCGA-CD-8527-01	6.08571428571429	High
TCGA-CD-A48A-01	5.8	Low
TCGA-B7-A5TJ-01	5.74285714285714	High
TCGA-FP-7829-01	5.74285714285714	High
TCGA-VQ-A91V-01	5.71428571428571	High
TCGA-CD-8531-01	5.6	High
TCGA-RD-A7BT-01	5.54285714285714	High
TCGA-VQ-A91X-01	5.42857142857143	Low
TCGA-BR-4191-01	5.37142857142857	Low
TCGA-BR-8289-01	5.37142857142857	High
TCGA-BR-A4PE-01	5.22857142857143	High
TCGA-D7-5578-01	5.2	High
TCGA-D7-A4YU-01	5.17142857142857	Low
TCGA-CD-A48C-01	5.14285714285714	High
TCGA-D7-6527-01	5.02857142857143	Low
TCGA-HU-8604-01	5	Low
TCGA-BR-8060-01	4.97142857142857	High
TCGA-VQ-A8PH-01	4.97142857142857	High
TCGA-D7-6526-01	4.94285714285714	High
TCGA-KB-A93H-01	4.94285714285714	Low
TCGA-VQ-A8P5-01	4.94285714285714	High
TCGA-BR-8369-01	4.88571428571429	Low
TCGA-BR-6706-01	4.82857142857143	High
TCGA-VQ-A8DT-01	4.74285714285714	High
TCGA-D7-8572-01	4.65714285714286	High
TCGA-CG-4466-01	4.57142857142857	High
TCGA-BR-8366-01	4.54285714285714	High
TCGA-EQ-A4SO-01	4.54285714285714	Low
TCGA-HU-A4GP-01	4.54285714285714	Low
TCGA-3M-AB46-01	4.51428571428571	Low
TCGA-HU-A4HD-01	4.45714285714286	Low
TCGA-KB-A93J-01	4.45714285714286	Low
TCGA-VQ-AA68-01	4.4	High
TCGA-BR-6453-01	4.37142857142857	High
TCGA-BR-8080-01	4.37142857142857	Low
TCGA-HU-A4H2-01	4.37142857142857	Low
TCGA-HU-A4H0-01	4.31428571428571	Low
TCGA-BR-8677-01	4.25714285714286	High
TCGA-EQ-8122-01	4.25714285714286	Low
TCGA-BR-7197-01	4.22857142857143	Low
TCGA-BR-8687-01	4.22857142857143	High
TCGA-HU-8238-01	4.2	Low
TCGA-CD-5813-01	4.08571428571429	Low
TCGA-CD-5800-01	4.02857142857143	High
TCGA-D7-6818-01	4.02857142857143	Low
TCGA-RD-A8N6-01	4.02857142857143	High
TCGA-BR-7958-01	4	Low
TCGA-CG-4477-01	3.97142857142857	Low
TCGA-BR-7716-01	3.88571428571429	Low
TCGA-FP-A9TM-01	3.88571428571429	Low
TCGA-BR-A4CS-01	3.85714285714286	Low
TCGA-VQ-A8DU-01	3.82857142857143	High
TCGA-BR-A4PD-01	3.8	High
TCGA-CD-8524-01	3.8	High
TCGA-CG-4436-01	3.8	High
TCGA-D7-A6EV-01	3.8	Low
TCGA-VQ-A922-01	3.8	High
TCGA-D7-6525-01	3.77142857142857	High
TCGA-BR-7901-01	3.74285714285714	High
TCGA-BR-8690-01	3.74285714285714	Low
TCGA-VQ-A94U-01	3.74285714285714	Low
TCGA-IN-8663-01	3.71428571428571	High
TCGA-VQ-A8PJ-01	3.68571428571429	Low
TCGA-BR-8683-01	3.65714285714286	Low
TCGA-R5-A7ZE-01	3.65714285714286	High
TCGA-CG-4444-01	3.62857142857143	Low
TCGA-HU-A4GF-01	3.6	High
TCGA-IN-A6RR-01	3.6	High
TCGA-BR-7723-01	3.57142857142857	High
TCGA-HU-8249-01	3.48571428571429	High
TCGA-BR-6565-01	3.45714285714286	Low
TCGA-BR-A4IY-01	3.45714285714286	High
TCGA-HU-A4GC-01	3.45714285714286	Low
TCGA-VQ-A91U-01	3.45714285714286	Low
TCGA-SW-A7EB-01	3.42857142857143	High
TCGA-FP-8099-01	3.34285714285714	Low
TCGA-VQ-A8PC-01	3.31428571428571	Low
TCGA-VQ-A91Z-01	3.31428571428571	High
TCGA-CG-4438-01	3.28571428571429	High
TCGA-D7-A74A-01	3.28571428571429	Low
TCGA-CG-4440-01	3.25714285714286	Low
TCGA-CG-5725-01	3.25714285714286	Low
TCGA-BR-7715-01	3.22857142857143	High
TCGA-HU-8243-01	3.22857142857143	Low
TCGA-VQ-A8PE-01	3.2	High
TCGA-VQ-AA6J-01	3.2	Low
TCGA-BR-8286-01	3.17142857142857	Low
TCGA-BR-A4QI-01	3.17142857142857	Low
TCGA-VQ-A91A-01	3.17142857142857	High
TCGA-BR-7717-01	3.14285714285714	High
TCGA-VQ-AA6G-01	3.11428571428571	Low
TCGA-BR-8483-01	3.08571428571429	High
TCGA-D7-6815-01	3.08571428571429	High
TCGA-R5-A805-01	3.05714285714286	Low
TCGA-D7-A6F0-01	3.02857142857143	High
TCGA-BR-8590-01	3	Low
TCGA-VQ-A925-01	3	Low
TCGA-D7-5577-01	2.91428571428571	Low
TCGA-IN-8462-01	2.91428571428571	Low
TCGA-VQ-A92D-01	2.91428571428571	Low
TCGA-VQ-A8E2-01	2.88571428571429	High
TCGA-BR-8588-01	2.85714285714286	High
TCGA-IN-AB1X-01	2.85714285714286	Low
TCGA-VQ-A8PU-01	2.85714285714286	Low
TCGA-BR-8678-01	2.82857142857143	High
TCGA-BR-A4PF-01	2.82857142857143	High
TCGA-D7-A6EX-01	2.82857142857143	High
TCGA-IP-7968-01	2.82857142857143	High
TCGA-R5-A7O7-01	2.82857142857143	Low
TCGA-BR-8381-01	2.77142857142857	Low
TCGA-FP-8211-01	2.77142857142857	High
TCGA-HU-8244-01	2.77142857142857	High
TCGA-IN-A6RJ-01	2.77142857142857	High
TCGA-KB-A6F7-01	2.77142857142857	High
TCGA-BR-8077-01	2.74285714285714	High
TCGA-D7-8579-01	2.74285714285714	High
TCGA-RD-A8N1-01	2.74285714285714	High
TCGA-BR-8686-01	2.71428571428571	Low
TCGA-HU-A4H6-01	2.71428571428571	Low
TCGA-RD-A8N9-01	2.71428571428571	Low
TCGA-IN-A7NT-01	2.68571428571429	Low
TCGA-VQ-A8PF-01	2.68571428571429	Low
TCGA-D7-8570-01	2.65714285714286	High
TCGA-IN-7808-01	2.65714285714286	High
TCGA-MX-A666-01	2.65714285714286	Low
TCGA-CG-5717-01	2.62857142857143	Low
TCGA-HU-A4G3-01	2.62857142857143	High
TCGA-VQ-A91Q-01	2.62857142857143	High
TCGA-BR-A452-01	2.57142857142857	High
TCGA-CG-4441-01	2.57142857142857	Low
TCGA-CD-8533-01	2.54285714285714	Low
TCGA-ZQ-A9CR-01	2.54285714285714	High
TCGA-BR-6457-01	2.51428571428571	High
TCGA-CD-8528-01	2.51428571428571	Low
TCGA-VQ-A91N-01	2.51428571428571	High
TCGA-CD-A486-01	2.45714285714286	High
TCGA-CG-5724-01	2.45714285714286	High
TCGA-VQ-A8E0-01	2.45714285714286	Low
TCGA-D7-6524-01	2.42857142857143	Low
TCGA-D7-A747-01	2.4	High
TCGA-FP-A4BF-01	2.4	High
TCGA-HF-7133-01	2.37142857142857	Low
TCGA-IN-A6RI-01	2.37142857142857	High
TCGA-VQ-AA6A-01	2.37142857142857	Low
TCGA-VQ-AA6I-01	2.37142857142857	High
TCGA-VQ-A8P8-01	2.34285714285714	Low
TCGA-CG-4449-01	2.31428571428571	High
TCGA-FP-7916-01	2.31428571428571	Low
TCGA-BR-6705-01	2.28571428571429	Low
TCGA-BR-7959-01	2.28571428571429	High
TCGA-CG-4443-01	2.28571428571429	High
TCGA-IN-A6RS-01	2.28571428571429	High
TCGA-VQ-A8PK-01	2.28571428571429	Low
TCGA-BR-4267-01	2.25714285714286	High
TCGA-HU-8608-01	2.25714285714286	Low
TCGA-VQ-A923-01	2.25714285714286	Low
TCGA-BR-A4QM-01	2.22857142857143	High
TCGA-BR-8676-01	2.2	Low
TCGA-F1-6875-01	2.2	High
TCGA-FP-8631-01	2.2	Low
TCGA-FP-A8CX-01	2.2	High
TCGA-KB-A93G-01	2.2	High
TCGA-MX-A663-01	2.2	High
TCGA-VQ-A8E7-01	2.2	Low
TCGA-BR-A44U-01	2.17142857142857	High
TCGA-CD-5798-01	2.11428571428571	High
TCGA-IN-A7NR-01	2.11428571428571	High
TCGA-VQ-AA6B-01	2.11428571428571	Low
TCGA-BR-4253-01	2.08571428571429	Low
TCGA-CG-5722-01	2.05714285714286	Low
TCGA-IN-A7NU-01	2.05714285714286	High
TCGA-BR-8373-01	2.02857142857143	Low
TCGA-CG-5734-01	2.02857142857143	Low
TCGA-HU-A4GD-01	2.02857142857143	High
TCGA-RD-A8MV-01	2.02857142857143	High
TCGA-VQ-A8DZ-01	2.02857142857143	High
TCGA-VQ-AA6K-01	2.02857142857143	Low
TCGA-BR-A4J4-01	2	High
TCGA-BR-A4J5-01	2	Low
TCGA-D7-8573-01	2	Low
TCGA-CD-5804-01	1.97142857142857	High
TCGA-CG-5718-01	1.97142857142857	Low
TCGA-HU-A4G6-01	1.97142857142857	Low
TCGA-BR-A4J8-01	1.94285714285714	Low
TCGA-CD-8530-01	1.94285714285714	High
TCGA-D7-A4YX-01	1.94285714285714	Low
TCGA-BR-6455-01	1.91428571428571	Low
TCGA-CD-8525-01	1.91428571428571	High
TCGA-D7-6817-01	1.91428571428571	Low
TCGA-D7-6820-01	1.88571428571429	Low
TCGA-IN-7806-01	1.88571428571429	Low
TCGA-RD-A8MW-01	1.88571428571429	High
TCGA-B7-A5TN-01	1.82857142857143	High
TCGA-BR-8296-01	1.82857142857143	High
TCGA-BR-8484-01	1.82857142857143	High
TCGA-CD-A489-01	1.82857142857143	High
TCGA-D7-6521-01	1.82857142857143	Low
TCGA-VQ-A8PD-01	1.8	Low
TCGA-CD-A4MH-01	1.77142857142857	Low
TCGA-D7-6518-01	1.77142857142857	Low
TCGA-D7-A6F2-01	1.74285714285714	Low
TCGA-BR-8380-01	1.71428571428571	Low
TCGA-VQ-A8DV-01	1.71428571428571	High
TCGA-BR-6707-01	1.68571428571429	Low
TCGA-CG-5720-01	1.68571428571429	High
TCGA-VQ-A94P-01	1.68571428571429	High
TCGA-VQ-A94T-01	1.68571428571429	Low
TCGA-BR-8682-01	1.6	Low
TCGA-RD-A7BW-01	1.6	Low
TCGA-BR-7196-01	1.57142857142857	Low
TCGA-BR-8367-01	1.57142857142857	Low
TCGA-FP-7998-01	1.57142857142857	High
TCGA-R5-A7ZR-01	1.57142857142857	Low
TCGA-VQ-AA69-01	1.57142857142857	Low
TCGA-HU-8610-01	1.54285714285714	Low
TCGA-BR-6563-01	1.51428571428571	High
TCGA-VQ-A928-01	1.51428571428571	High
TCGA-BR-A4J1-01	1.48571428571429	High
TCGA-CD-8526-01	1.45714285714286	Low
TCGA-D7-6520-01	1.45714285714286	High
TCGA-CD-8534-01	1.42857142857143	High
TCGA-CG-5719-01	1.42857142857143	High
TCGA-HU-A4GY-01	1.42857142857143	High
TCGA-D7-8578-01	1.4	Low
TCGA-D7-6519-01	1.37142857142857	High
TCGA-BR-A453-01	1.31428571428571	High
TCGA-D7-8575-01	1.31428571428571	Low
TCGA-VQ-A8PM-01	1.31428571428571	Low
TCGA-VQ-A94O-01	1.31428571428571	High
TCGA-VQ-AA6F-01	1.31428571428571	High
TCGA-BR-7957-01	1.28571428571429	High
TCGA-BR-A4J7-01	1.28571428571429	High
TCGA-R5-A7ZF-01	1.28571428571429	High
TCGA-BR-4255-01	1.25714285714286	Low
TCGA-ZA-A8F6-01	1.25714285714286	High
TCGA-RD-A7BS-01	1.22857142857143	High
TCGA-VQ-A927-01	1.22857142857143	High
TCGA-CG-4301-01	1.2	High
TCGA-D7-8576-01	1.2	High
TCGA-CG-4475-01	1.17142857142857	High
TCGA-BR-8295-01	1.14285714285714	High
TCGA-FP-7735-01	1.14285714285714	High
TCGA-IN-AB1V-01	1.14285714285714	High
TCGA-B7-A5TK-01	1.11428571428571	High
TCGA-BR-A4J2-01	1.11428571428571	High
TCGA-BR-A4J9-01	1.11428571428571	High
TCGA-F1-A72C-01	1.11428571428571	High
TCGA-VQ-A91Y-01	1.11428571428571	High
TCGA-CG-5732-01	1.08571428571429	High
TCGA-BR-4279-01	1.05714285714286	High
TCGA-BR-8058-01	1.05714285714286	High
TCGA-VQ-A91W-01	1.05714285714286	Low
TCGA-BR-6709-01	1.02857142857143	High
TCGA-BR-8384-01	1.02857142857143	Low
TCGA-HU-A4G2-01	1.02857142857143	Low
TCGA-D7-6522-01	0.971428571428571	High
TCGA-D7-A748-01	0.971428571428571	High
TCGA-BR-6456-01	0.942857142857143	Low
TCGA-BR-6801-01	0.942857142857143	High
TCGA-BR-7722-01	0.942857142857143	Low
TCGA-MX-A5UG-01	0.914285714285714	Low
TCGA-BR-A4J6-01	0.885714285714286	High
TCGA-RD-A8N5-01	0.885714285714286	Low
TCGA-CD-5799-01	0.857142857142857	High
TCGA-CD-8532-01	0.857142857142857	Low
TCGA-BR-8592-01	0.828571428571429	High
TCGA-CD-5803-01	0.8	Low
TCGA-BR-8291-01	0.771428571428571	High
TCGA-D7-8574-01	0.714285714285714	High
TCGA-BR-6564-01	0.685714285714286	High
TCGA-BR-8365-01	0.685714285714286	High
TCGA-BR-4187-01	0.657142857142857	Low
TCGA-BR-A4IU-01	0.542857142857143	Low
TCGA-BR-A4IV-01	0.514285714285714	High
TCGA-BR-8364-01	0.428571428571429	High
TCGA-BR-8371-01	0.428571428571429	Low
TCGA-BR-A44T-01	0.428571428571429	High
TCGA-BR-A4IZ-01	0.4	High
TCGA-BR-6803-01	0.342857142857143	High
TCGA-HU-A4HB-01	0.285714285714286	High
TCGA-VQ-A8PQ-01	0.285714285714286	High
TCGA-FP-8210-01	0.0857142857142857	High
TCGA-RD-A8N0-01	0.0857142857142857	Low
TCGA-HU-A4GJ-01	0.0571428571428571	Low
TCGA-RD-A8N4-01	0.0571428571428571	Low
TCGA-BR-6710-01	0.0285714285714286	Low
